# Supplementary material for: trans-Dibromidobis(triphenyl­phosphane)platinum(II) chloro­form monosolvate
Source: Acta Crystallogr Sect E Struct Rep Online. 2011 May 7;67(Pt 6):m722. doi: 10.1107/S1600536811016849 (PMC3120480; doi:10.1107/S1600536811016849)
Supplement: Supplementary file 1 [file e-67-0m722-sup1.cif]

##############################################################################
#                                                                            #
# This CIF contains the data in a paper accepted for publication in          #
# Acta Crystallographica Section E. It conforms to the requirements of       #
# Notes for Authors for Acta Crystallographica Section E, and has been       #
# peer reviewed under the auspices of the IUCr Commission on Journals.       #
#                                                                            #
# Full details of the Crystallographic Information File format               #
# are given in the paper "The Crystallographic Information File (CIF):       #
# a New Standard Archive File for Crystallography" by S. R. Hall, F. H.      #
# Allen and I. D. Brown [Acta Cryst. (1991), A47, 655-685].                  #
#                                                                            #
# The current version of the core CIF dictionary is obtainable from          #
# ftp://ftp.iucr.org/pub/cif_core.dic.                                       #
#                                                                            #
# Software is freely available for graphical display of the structure(s)     #
# in this CIF. For information consult the CIF software page                 #
# http://www.iucr.org/resources/cif/software.                                #
#                                                                            #
# This file may be used for bona fide research purposes within the           #
# scientific community so long as proper attribution is given to the journal # 
# article from which it was obtained.                                        #
#                                                                            #
##############################################################################
data_global
_audit_creation_method     'by CrystalStructure 3.8'
_journal_data_validation_number     ?
_journal_date_recd_electronic     2011-05-02
_journal_date_accepted     2011-05-04
_journal_name_full     'Acta Crystallographica, Section E'
_journal_year     2011
_journal_volume     67
_journal_issue      6
_journal_page_first     m722
_journal_page_last     m722
_journal_paper_category     QM
_journal_coeditor_code     BT5541
_publ_contact_author_name     'J Derek Woollins'
_publ_contact_author_address
;
Department of Chemistry
University of St Andrews
St Andrews
Scotland
KY16 9ST
;
_publ_contact_author_email     jdw3@st-and.ac.uk
_publ_contact_author_fax     '44-1334-463384'
_publ_contact_author_phone     '44-1334-463861'
_publ_section_title
;
<i>trans</i>-Dibromidobis(triphenylphosphane)platinum(II) chloroform
monosolvate
;
loop_
    _publ_author_name
    _publ_author_footnote
    _publ_author_address
    "Slawin, Alexandra M. Z." .
;
Department of Chemistry
University of St Andrews
St Andrews KY16 9ST
Scotland
;
    "Waddell, Paul G."
;
Other affiliation: Department of Chemistry, University of New Brunswick,
Fredericton, NB, Canada E3B 5A3.
;
;
Cavendish Laboratory
University of Cambridge
J. J. Thomson Avenue
Cambridge CB3 0HE
England
;
    "Woollins, J. Derek" .
;
Department of Chemistry
University of St Andrews
St Andrews KY16 9ST
Scotland
;
data_I
_audit_creation_method     'WinGX routine CIF_UPDATE'
_chemical_name_systematic
;
<i>trans</i>-Dibromidobis(triphenylphosphane)platinum(II) chloroform
monosolvate
;
_chemical_formula_moiety     'C36 H30 Br2 P2 Pt, C H Cl3'
_chemical_formula_sum     'C37 H31 Br2 Cl3 P2 Pt'
_chemical_formula_iupac     '[Pt Br2 (C18 H15 P)2], C H Cl3'
_chemical_formula_weight     998.82
_symmetry_cell_setting     monoclinic
_symmetry_space_group_name_H-M     'C 2/c'
_symmetry_space_group_name_Hall     '-C 2yc'
loop_
    _symmetry_equiv_pos_as_xyz
    'x, y, z'
    '-x, y, -z+1/2'
    'x+1/2, y+1/2, z'
    '-x+1/2, y+1/2, -z+1/2'
    '-x, -y, -z'
    'x, -y, z-1/2'
    '-x+1/2, -y+1/2, -z'
    'x+1/2, -y+1/2, z-1/2'
_cell_length_a     12.2581(11)
_cell_length_b     14.5375(13)
_cell_length_c     20.1433(18)
_cell_angle_alpha     90
_cell_angle_beta     92.402(6)
_cell_angle_gamma     90
_cell_volume     3586.4(6)
_cell_formula_units_Z     4
_cell_measurement_reflns_used     14699
_cell_measurement_theta_min     3
_cell_measurement_theta_max     27.4
_cell_measurement_temperature     125(2)
_exptl_crystal_description     Prism
_exptl_crystal_colour     Yellow
_exptl_crystal_size_max     0.2
_exptl_crystal_size_mid     0.12
_exptl_crystal_size_min     0.09
_exptl_crystal_density_diffrn     1.85
_exptl_crystal_density_method     'not measured'
_exptl_crystal_F_000     1928
_exptl_absorpt_coefficient_mu     6.48
_exptl_absorpt_correction_type     multi-scan
_exptl_absorpt_process_details     '(ABSCOR; Higashi, 1995)'
_exptl_absorpt_correction_T_min     0.3642
_exptl_absorpt_correction_T_max     0.5997
_exptl_special_details
;
;
_diffrn_ambient_temperature     125(2)
_diffrn_radiation_type     MoK\a
_diffrn_radiation_wavelength     0.71075
_diffrn_radiation_monochromator     graphite
_diffrn_measurement_device_type     'Rigaku SCXmini'
_diffrn_measurement_method     \w
_diffrn_detector_area_resol_mean     6.85
_diffrn_reflns_number     14789
_diffrn_reflns_av_R_equivalents     0.0431
_diffrn_reflns_theta_min     3.02
_diffrn_reflns_theta_max     25
_diffrn_reflns_theta_full     25
_diffrn_measured_fraction_theta_max     0.998
_diffrn_measured_fraction_theta_full     0.998
_diffrn_reflns_limit_h_min     -14
_diffrn_reflns_limit_h_max     14
_diffrn_reflns_limit_k_min     -17
_diffrn_reflns_limit_k_max     17
_diffrn_reflns_limit_l_min     -23
_diffrn_reflns_limit_l_max     23
_refine_special_details
;
Refinement of <i>F</i>^2^ against ALL reflections. The weighted <i>R</i>-factor
<i>wR</i> and goodness of fit <i>S</i> are based on <i>F</i>^2^, conventional
<i>R</i>-factors <i>R</i> are based on <i>F</i>, with <i>F</i> set to zero for
negative <i>F</i>^2^. The threshold expression of <i>F</i>^2^ >
2\s(<i>F</i>^2^) is used only for calculating <i>R</i>-factors(gt) <i>etc</i>.
and is not relevant to the choice of reflections for refinement.
<i>R</i>-factors based on <i>F</i>^2^ are statistically about twice as large
as those based on <i>F</i>, and <i>R</i>- factors based on ALL data will be
even larger.
;
_reflns_number_total     3161
_reflns_number_gt     2495
_reflns_threshold_expression     I>2\s(I)
_refine_ls_structure_factor_coef     Fsqd
_refine_ls_matrix_type     full
_refine_ls_R_factor_all     0.0418
_refine_ls_R_factor_gt     0.0277
_refine_ls_wR_factor_ref     0.0469
_refine_ls_goodness_of_fit_ref     1.089
_refine_ls_restrained_S_all     1.089
_refine_ls_number_reflns     3161
_refine_ls_number_parameters     218
_refine_ls_number_restraints     0
_refine_ls_hydrogen_treatment     mixed
_refine_ls_weighting_scheme     calc
_refine_ls_weighting_details
        'calc w=1/[\s^2^(Fo^2^)+(0.0095P)^2^+13.9423P] where P=(Fo^2^+2Fc^2^)/3'
_atom_sites_solution_hydrogens     geom
_atom_sites_solution_primary     direct
_atom_sites_solution_secondary     difmap
_refine_ls_shift/su_max     0.001
_refine_ls_shift/su_mean     0
_refine_diff_density_max     0.577
_refine_diff_density_min     -0.713
_refine_ls_extinction_method     none
loop_
    _atom_type_symbol
    _atom_type_description
    _atom_type_scat_dispersion_real
    _atom_type_scat_dispersion_imag
    _atom_type_scat_source
    Pt Pt -1.7033 8.3905 'International Tables Vol C Tables 4.2.6.8 and 6.1.1.4'
    Br Br -0.2901 2.4595 'International Tables Vol C Tables 4.2.6.8 and 6.1.1.4'
    P P 0.1023 0.0942 'International Tables Vol C Tables 4.2.6.8 and 6.1.1.4'
    C C 0.0033 0.0016 'International Tables Vol C Tables 4.2.6.8 and 6.1.1.4'
    H H 0 0 'International Tables Vol C Tables 4.2.6.8 and 6.1.1.4'
    Cl Cl 0.1484 0.1585 'International Tables Vol C Tables 4.2.6.8 and 6.1.1.4'
_computing_data_collection
       'SCXmini Benchtop Crystallography System Software (Rigaku, 2006<i>a</i>)'
_computing_cell_refinement     'PROCESS-AUTO (Rigaku, 1998)'
_computing_data_reduction     'PROCESS-AUTO (Rigaku, 1998)'
_computing_structure_solution     'SHELXS97 (Sheldrick, 2008)'
_computing_structure_refinement     'SHELXL97 (Sheldrick, 2008)'
_computing_molecular_graphics     'CrystalStructure (Rigaku, 2006<i>b</i>)'
_computing_publication_material     'CrystalStructure (Rigaku, 2006<i>b</i>'
loop_
    _atom_site_type_symbol
    _atom_site_label
    _atom_site_fract_x
    _atom_site_fract_y
    _atom_site_fract_z
    _atom_site_U_iso_or_equiv
    _atom_site_adp_type
    _atom_site_calc_flag
    _atom_site_refinement_flags
    _atom_site_occupancy
    _atom_site_disorder_assembly
    _atom_site_disorder_group
    Pt Pt1 0.5 0.247997(17) 0.25 0.01380(6) Uani d S 1 . .
    Br Br1 0.67746(3) 0.24647(3) 0.199294(18) 0.02189(10) Uani d . 1 . .
    Cl Cl1 0.06034(12) 0.09593(10) 0.19017(7) 0.0479(3) Uani d . 1 . .
    Cl Cl2 -0.0238(3) 0.26606(18) 0.2359(2) 0.0593(12) Uani d P 0.5 . .
    P P1 0.40680(8) 0.24595(8) 0.14711(5) 0.0152(2) Uani d . 1 . .
    C C1 0.4819(3) 0.2713(2) 0.07256(19) 0.0166(9) Uani d . 1 . .
    C C2 0.5531(4) 0.2057(3) 0.0482(2) 0.0276(11) Uani d . 1 . .
    H H2 0.5621 0.1485 0.0706 0.033 Uiso calc R 1 . .
    C C3 0.6107(4) 0.2230(3) -0.0081(2) 0.0330(12) Uani d . 1 . .
    H H3 0.6581 0.1774 -0.0245 0.04 Uiso calc R 1 . .
    C C4 0.5996(4) 0.3062(3) -0.0405(2) 0.0276(11) Uani d . 1 . .
    H H4 0.6405 0.3183 -0.0786 0.033 Uiso calc R 1 . .
    C C5 0.5295(4) 0.3713(3) -0.0178(2) 0.0274(11) Uani d . 1 . .
    H H5 0.5203 0.428 -0.0408 0.033 Uiso calc R 1 . .
    C C6 0.4719(3) 0.3544(3) 0.0389(2) 0.0231(10) Uani d . 1 . .
    H H6 0.4249 0.4006 0.0549 0.028 Uiso calc R 1 . .
    C C7 0.3475(3) 0.1333(2) 0.1283(2) 0.0153(9) Uani d . 1 . .
    C C8 0.3484(3) 0.0654(3) 0.1772(2) 0.0181(10) Uani d . 1 . .
    H H8 0.381 0.0775 0.2199 0.022 Uiso calc R 1 . .
    C C9 0.3014(4) -0.0204(3) 0.1635(2) 0.0246(10) Uani d . 1 . .
    H H9 0.3021 -0.0664 0.1969 0.03 Uiso calc R 1 . .
    C C10 0.2541(4) -0.0387(3) 0.1017(2) 0.0243(10) Uani d . 1 . .
    H H10 0.22 -0.0964 0.0932 0.029 Uiso calc R 1 . .
    C C11 0.2563(4) 0.0275(3) 0.0518(2) 0.0278(11) Uani d . 1 . .
    H H11 0.2259 0.014 0.0087 0.033 Uiso calc R 1 . .
    C C12 0.3027(4) 0.1131(3) 0.0648(2) 0.0248(10) Uani d . 1 . .
    H H12 0.3041 0.1581 0.0307 0.03 Uiso calc R 1 . .
    C C13 0.2975(3) 0.3308(3) 0.14371(19) 0.0171(9) Uani d . 1 . .
    C C14 0.1927(3) 0.3134(3) 0.1176(2) 0.0250(10) Uani d . 1 . .
    H H14 0.1743 0.254 0.1009 0.03 Uiso calc R 1 . .
    C C15 0.1145(4) 0.3834(3) 0.1160(2) 0.0330(12) Uani d . 1 . .
    H H15 0.0427 0.3715 0.0985 0.04 Uiso calc R 1 . .
    C C16 0.1417(4) 0.4701(3) 0.1400(2) 0.0359(13) Uani d . 1 . .
    H H16 0.0882 0.5174 0.1392 0.043 Uiso calc R 1 . .
    C C17 0.2453(4) 0.4882(3) 0.1649(2) 0.0346(12) Uani d . 1 . .
    H H17 0.2639 0.5481 0.1804 0.041 Uiso calc R 1 . .
    C C18 0.3229(4) 0.4186(3) 0.1673(2) 0.0253(11) Uani d . 1 . .
    H H18 0.3943 0.431 0.1854 0.03 Uiso calc R 1 . .
    C C19 0.0326(8) 0.1586(7) 0.2592(6) 0.035(3) Uani d P 0.5 . .
    H H19 0.093(8) 0.172(7) 0.280(5) 0.04(3) Uiso d P 0.5 . .
loop_
    _atom_site_aniso_label
    _atom_site_aniso_U_11
    _atom_site_aniso_U_22
    _atom_site_aniso_U_33
    _atom_site_aniso_U_12
    _atom_site_aniso_U_13
    _atom_site_aniso_U_23
    Pt1 0.01756(11) 0.01119(10) 0.01270(11) 0 0.00113(8) 0
    Br1 0.0228(2) 0.0222(2) 0.0209(2) -0.0013(2) 0.00405(17) -0.0001(2)
    Cl1 0.0518(8) 0.0557(8) 0.0375(8) -0.0015(7) 0.0168(7) -0.0071(7)
    Cl2 0.064(3) 0.0486(16) 0.068(4) 0.0134(16) 0.031(2) 0.0093(17)
    P1 0.0188(5) 0.0119(4) 0.0148(5) 0.0016(5) 0.0016(4) 0.0005(5)
    C1 0.017(2) 0.020(2) 0.013(2) -0.0013(16) -0.0015(17) 0.0012(16)
    C2 0.033(3) 0.026(2) 0.024(3) 0.005(2) 0.006(2) 0.004(2)
    C3 0.034(3) 0.039(3) 0.027(3) 0.012(2) 0.009(2) -0.006(2)
    C4 0.027(3) 0.039(3) 0.017(2) -0.007(2) 0.006(2) 0.001(2)
    C5 0.037(3) 0.025(2) 0.019(2) -0.006(2) 0.000(2) 0.007(2)
    C6 0.028(2) 0.022(2) 0.020(2) -0.0002(19) 0.003(2) -0.0006(19)
    C7 0.020(2) 0.0112(19) 0.015(2) 0.0001(17) 0.0033(18) -0.0007(17)
    C8 0.022(2) 0.016(2) 0.016(2) 0.0024(18) 0.0012(19) 0.0003(18)
    C9 0.034(3) 0.016(2) 0.024(3) -0.0021(19) 0.011(2) 0.0025(19)
    C10 0.027(2) 0.020(2) 0.027(3) -0.0042(19) 0.005(2) -0.007(2)
    C11 0.034(3) 0.029(2) 0.020(2) -0.004(2) -0.002(2) -0.009(2)
    C12 0.035(3) 0.017(2) 0.022(3) -0.0028(19) 0.000(2) 0.0037(19)
    C13 0.024(2) 0.018(2) 0.010(2) 0.0035(18) 0.0066(18) 0.0023(17)
    C14 0.027(3) 0.026(2) 0.022(2) 0.0026(19) 0.004(2) 0.001(2)
    C15 0.024(3) 0.048(3) 0.028(3) 0.012(2) 0.005(2) 0.015(2)
    C16 0.043(3) 0.038(3) 0.028(3) 0.028(2) 0.012(2) 0.014(2)
    C17 0.062(4) 0.020(2) 0.023(3) 0.016(2) 0.009(3) 0.001(2)
    C18 0.032(3) 0.023(2) 0.021(3) 0.002(2) -0.003(2) 0.002(2)
    C19 0.022(7) 0.052(6) 0.030(7) -0.003(4) -0.006(6) 0.001(5)
_geom_special_details
;
All s.u.'s (except the s.u. in the dihedral angle between two l.s. planes) are
estimated using the full covariance matrix. The cell s.u.'s are taken into
account individually in the estimation of s.u.'s in distances, angles and
torsion angles; correlations between s.u.'s in cell parameters are only used
when they are defined by crystal symmetry. An approximate (isotropic)
treatment of cell s.u.'s is used for estimating s.u.'s involving l.s. planes.
;
loop_
    _geom_bond_atom_site_label_1
    _geom_bond_atom_site_label_2
    _geom_bond_site_symmetry_2
    _geom_bond_distance
    _geom_bond_publ_flag
    Pt1 P1 . 2.3245(9) ?
    Pt1 P1 2_655 2.3245(9) ?
    Pt1 Br1 . 2.4417(4) ?
    Pt1 Br1 2_655 2.4417(4) ?
    Cl1 C19 . 1.708(12) ?
    Cl1 C19 2 1.807(11) ?
    Cl2 Cl2 2 0.796(6) ?
    Cl2 C19 2 1.569(11) ?
    Cl2 C19 . 1.763(10) ?
    P1 C13 . 1.820(4) ?
    P1 C7 . 1.825(4) ?
    P1 C1 . 1.831(4) ?
    C1 C6 . 1.389(5) ?
    C1 C2 . 1.394(6) ?
    C2 C3 . 1.385(6) ?
    C2 H2 . 0.95 ?
    C3 C4 . 1.378(6) ?
    C3 H3 . 0.95 ?
    C4 C5 . 1.370(6) ?
    C4 H4 . 0.95 ?
    C5 C6 . 1.389(6) ?
    C5 H5 . 0.95 ?
    C6 H6 . 0.95 ?
    C7 C8 . 1.395(5) ?
    C7 C12 . 1.400(6) ?
    C8 C9 . 1.396(5) ?
    C8 H8 . 0.95 ?
    C9 C10 . 1.376(6) ?
    C9 H9 . 0.95 ?
    C10 C11 . 1.392(6) ?
    C10 H10 . 0.95 ?
    C11 C12 . 1.390(6) ?
    C11 H11 . 0.95 ?
    C12 H12 . 0.95 ?
    C13 C14 . 1.391(6) ?
    C13 C18 . 1.393(6) ?
    C14 C15 . 1.397(6) ?
    C14 H14 . 0.95 ?
    C15 C16 . 1.386(7) ?
    C15 H15 . 0.95 ?
    C16 C17 . 1.371(7) ?
    C16 H16 . 0.95 ?
    C17 C18 . 1.389(6) ?
    C17 H17 . 0.95 ?
    C18 H18 . 0.95 ?
    C19 C19 2 0.865(18) ?
    C19 Cl2 2 1.569(10) ?
    C19 Cl1 2 1.807(11) ?
    C19 H19 . 0.86(9) ?
loop_
    _geom_angle_atom_site_label_1
    _geom_angle_atom_site_label_2
    _geom_angle_atom_site_label_3
    _geom_angle_site_symmetry_1
    _geom_angle_site_symmetry_3
    _geom_angle
    _geom_angle_publ_flag
    P1 Pt1 P1 . 2_655 178.54(6) ?
    P1 Pt1 Br1 . . 92.30(3) ?
    P1 Pt1 Br1 2_655 . 87.69(3) ?
    P1 Pt1 Br1 . 2_655 87.69(3) ?
    P1 Pt1 Br1 2_655 2_655 92.30(3) ?
    Br1 Pt1 Br1 . 2_655 178.96(3) ?
    Cl2 Cl2 C19 2 2 90.3(4) ?
    Cl2 Cl2 C19 2 . 62.9(3) ?
    C13 P1 C7 . . 108.31(19) ?
    C13 P1 C1 . . 103.16(18) ?
    C7 P1 C1 . . 102.66(17) ?
    C13 P1 Pt1 . . 111.00(13) ?
    C7 P1 Pt1 . . 111.91(13) ?
    C1 P1 Pt1 . . 118.91(13) ?
    C6 C1 C2 . . 117.8(4) ?
    C6 C1 P1 . . 122.5(3) ?
    C2 C1 P1 . . 119.6(3) ?
    C3 C2 C1 . . 120.8(4) ?
    C3 C2 H2 . . 119.6 ?
    C1 C2 H2 . . 119.6 ?
    C4 C3 C2 . . 120.3(4) ?
    C4 C3 H3 . . 119.9 ?
    C2 C3 H3 . . 119.9 ?
    C5 C4 C3 . . 119.9(4) ?
    C5 C4 H4 . . 120.1 ?
    C3 C4 H4 . . 120.1 ?
    C4 C5 C6 . . 120.1(4) ?
    C4 C5 H5 . . 120 ?
    C6 C5 H5 . . 120 ?
    C5 C6 C1 . . 121.1(4) ?
    C5 C6 H6 . . 119.4 ?
    C1 C6 H6 . . 119.4 ?
    C8 C7 C12 . . 119.2(4) ?
    C8 C7 P1 . . 119.8(3) ?
    C12 C7 P1 . . 121.0(3) ?
    C7 C8 C9 . . 120.1(4) ?
    C7 C8 H8 . . 120 ?
    C9 C8 H8 . . 120 ?
    C10 C9 C8 . . 120.4(4) ?
    C10 C9 H9 . . 119.8 ?
    C8 C9 H9 . . 119.8 ?
    C9 C10 C11 . . 120.0(4) ?
    C9 C10 H10 . . 120 ?
    C11 C10 H10 . . 120 ?
    C12 C11 C10 . . 120.1(4) ?
    C12 C11 H11 . . 119.9 ?
    C10 C11 H11 . . 119.9 ?
    C11 C12 C7 . . 120.1(4) ?
    C11 C12 H12 . . 119.9 ?
    C7 C12 H12 . . 119.9 ?
    C14 C13 C18 . . 119.1(4) ?
    C14 C13 P1 . . 123.9(3) ?
    C18 C13 P1 . . 117.0(3) ?
    C13 C14 C15 . . 119.9(4) ?
    C13 C14 H14 . . 120.1 ?
    C15 C14 H14 . . 120.1 ?
    C16 C15 C14 . . 120.0(4) ?
    C16 C15 H15 . . 120 ?
    C14 C15 H15 . . 120 ?
    C17 C16 C15 . . 120.5(4) ?
    C17 C16 H16 . . 119.8 ?
    C15 C16 H16 . . 119.8 ?
    C16 C17 C18 . . 119.7(4) ?
    C16 C17 H17 . . 120.1 ?
    C18 C17 H17 . . 120.1 ?
    C17 C18 C13 . . 120.8(4) ?
    C17 C18 H18 . . 119.6 ?
    C13 C18 H18 . . 119.6 ?
    C19 C19 Cl2 2 2 87.8(4) ?
    C19 C19 Cl1 2 . 82.2(13) ?
    Cl2 C19 Cl1 2 . 126.8(7) ?
    C19 C19 Cl2 2 . 62.8(3) ?
    Cl1 C19 Cl2 . . 110.2(6) ?
    C19 C19 Cl1 2 2 69.5(12) ?
    Cl2 C19 Cl1 2 2 114.8(7) ?
    Cl1 C19 Cl1 . 2 110.0(5) ?
    Cl2 C19 Cl1 . 2 110.3(6) ?
    C19 C19 H19 2 . 166(7) ?
    Cl2 C19 H19 2 . 78(7) ?
    Cl1 C19 H19 . . 109(7) ?
    Cl2 C19 H19 . . 104(7) ?
    Cl1 C19 H19 2 . 113(7) ?
