# Supplementary material for: trans-Dibromidobis(triphenyl­phosphane)platinum(II) chloro­form monosolvate
Source: Acta Crystallogr Sect E Struct Rep Online. 2011 May 7;67(Pt 6):m722. doi: 10.1107/S1600536811016849 (PMC3120480; doi:10.1107/S1600536811016849)
Supplement: Supplementary file 2 [file e-67-0m722-Isup2.hkl]

#
# h,k,l, Fc-squared, Fo-squared, sigma(Fo-squared) and status flag
#
data_I
_shelx_title ' User-defined'
_shelx_refln_list_code          4
_shelx_F_calc_maximum      644.41
_exptl_crystal_F_000      1928.00
_reflns_d_resolution_high  0.8409
 
loop_
 _symmetry_equiv_pos_as_xyz
 'x, y, z'
 '-x, y, -z+1/2'
 'x+1/2, y+1/2, z'
 '-x+1/2, y+1/2, -z+1/2'
 '-x, -y, -z'
 'x, -y, z-1/2'
 '-x+1/2, -y+1/2, -z'
 'x+1/2, -y+1/2, z-1/2'
 
_cell_length_a    12.2581
_cell_length_b    14.5375
_cell_length_c    20.1433
_cell_angle_alpha  90.000
_cell_angle_beta   92.402
_cell_angle_gamma  90.000
 
_shelx_F_squared_multiplier     1.000
 
loop_
 _refln_index_h
 _refln_index_k
 _refln_index_l
 _refln_F_squared_calc
 _refln_F_squared_meas
 _refln_F_squared_sigma
 _refln_observed_status
   2   0   0    36285.21    38227.82    528.24 o
   4   0   0    53146.82    54906.67    590.63 o
   6   0   0   114500.68   116366.27   1247.90 o
   8   0   0     1471.52     1595.78    225.00 o
  10   0   0    38106.94    36913.01   1528.39 o
  12   0   0    42771.66    45360.41   1841.41 o
  14   0   0      110.20      205.82    389.85 o
   3   1   0    46880.75    48548.80    395.25 o
   5   1   0      344.09      334.11     74.73 o
   7   1   0     2765.73     2981.60    234.32 o
   9   1   0     1371.06     1513.08    178.36 o
  11   1   0        3.48      471.41    320.66 o
  13   1   0      115.65      293.57    414.58 o
   2   2   0   182913.48   183699.73   2885.09 o
   4   2   0    17743.46    17543.90    270.40 o
   6   2   0   149672.36   147991.14   1300.16 o
   8   2   0     2480.57     2653.20    163.35 o
  10   2   0    75149.29    74015.08   1448.52 o
  12   2   0    38624.48    37926.73    989.70 o
  14   2   0      270.75      825.80    323.16 o
   1   3   0     3552.67     3959.62     97.57 o
   3   3   0     1871.74     1955.43    137.05 o
   5   3   0      307.56      309.59     84.28 o
   7   3   0      320.41      333.65    122.67 o
   9   3   0       85.39      -17.53     99.65 o
  11   3   0      844.11      765.27    169.91 o
  13   3   0        1.02       14.27    186.86 o
   0   4   0   317230.25   308594.72   4180.75 o
   2   4   0     5588.46     6171.75    113.20 o
   4   4   0    43372.43    44827.68    585.50 o
   6   4   0    82295.84    79741.77    815.59 o
   8   4   0    17706.70    16945.49    284.94 o
  10   4   0    47290.18    46008.03   1070.95 o
  12   4   0    56364.75    54518.12   1211.75 o
  14   4   0      362.79      112.20    316.14 o
   1   5   0    24725.81    24879.32    247.18 o
   3   5   0     2155.34     2407.67    120.56 o
   5   5   0     2173.97     2415.01    126.50 o
   7   5   0     2539.49     2844.98    155.14 o
   9   5   0     2552.31     2231.02    175.20 o
  11   5   0       91.13     -177.06    231.11 o
  13   5   0        1.70      417.41    462.45 o
   0   6   0   313584.22   305317.72   1730.34 o
   2   6   0    75190.11    80251.85    553.83 o
   4   6   0     9671.81     9241.80    201.72 o
   6   6   0    87330.09    87461.23    662.84 o
   8   6   0     1700.54     1471.84    182.14 o
  10   6   0    33026.87    32978.96    809.30 o
  12   6   0    43468.08    44171.11    921.52 o
   1   7   0     3405.85     3366.72    130.17 o
   3   7   0     1988.31     2369.49    181.86 o
   5   7   0     1639.66     2057.71    154.90 o
   7   7   0      929.12     1114.78    147.48 o
   9   7   0      206.79      307.78    147.38 o
  11   7   0      235.64      418.75    401.63 o
  13   7   0      156.24       78.49    289.65 o
   0   8   0   251720.23   257010.97   2116.91 o
   2   8   0    33045.45    35421.99    358.04 o
   4   8   0    28430.42    29226.82    355.63 o
   6   8   0    70484.23    70339.88    684.75 o
   8   8   0     6359.27     6050.93    225.68 o
  10   8   0    30605.11    30639.28    554.79 o
  12   8   0    32390.61    32508.67    855.05 o
   1   9   0     3721.07     3478.47    202.35 o
   3   9   0     1440.50     1420.85    134.55 o
   5   9   0     2053.02     2227.12    154.36 o
   7   9   0       62.71       30.28    141.93 o
   9   9   0     1130.94     1372.54    216.10 o
  11   9   0     2124.12     2632.13    437.02 o
   0  10   0   128006.52   131357.23   1631.35 o
   2  10   0    16131.69    17629.77    303.42 o
   4  10   0    16996.09    17260.67    310.32 o
   6  10   0    70990.51    70426.31    848.66 o
   8  10   0    10548.48    10404.75    371.04 o
  10  10   0    23798.76    23415.66    743.35 o
   1  11   0    10248.17     9358.73    278.33 o
   3  11   0     1465.68     1706.32    182.23 o
   5  11   0       41.83      295.47    192.89 o
   7  11   0       12.09     -150.96    177.13 o
   9  11   0        7.38      758.34    524.53 o
  11  11   0     1035.02     1560.03    633.94 o
   0  12   0   106152.44   109028.82   1316.62 o
   2  12   0    13277.45    14205.03    362.50 o
   4  12   0    12017.20    12348.50    314.67 o
   6  12   0    41937.90    41704.56    668.78 o
   8  12   0      630.14     1165.66    246.68 o
  10  12   0    24838.58    24183.97    750.79 o
   1  13   0     1434.48     1389.12    185.38 o
   3  13   0      191.24      303.62    159.42 o
   5  13   0       59.12       -0.40    144.63 o
   7  13   0      653.55     1413.99    433.71 o
   9  13   0      167.65     -400.49    400.49 o
   0  14   0    87553.82    89366.59   1348.59 o
   2  14   0     5705.15     5482.49    274.97 o
   4  14   0    10479.61    10400.53    379.11 o
   6  14   0    20926.73    19875.58    687.74 o
   8  14   0     2220.38     2242.77    519.76 o
   1  15   0     1502.85     1719.85    225.92 o
   3  15   0       12.85       57.59    286.20 o
   5  15   0      876.53     1516.19    365.10 o
   7  15   0      468.29     1659.35    732.42 o
   0  16   0    49970.09    49978.82   1333.89 o
   2  16   0     7175.28     7482.87    388.42 o
   4  16   0     3936.09     3758.34    403.84 o
   1  17   0     3994.46     4065.41    531.56 o
 -13   1   1    10523.85    10686.02    652.64 o
 -11   1   1    93118.84    91657.68   1898.10 o
  -9   1   1     8029.27     7583.85    222.01 o
  -7   1   1    33525.53    33282.39    679.77 o
  -5   1   1   143381.50   140261.08   1370.12 o
  -3   1   1     3121.34     3314.69     72.88 o
   3   1   1     2425.19     2456.02     75.75 o
   5   1   1    99588.47    98869.94   1070.70 o
   7   1   1    53412.13    50981.06    533.85 o
   9   1   1     9791.98     9413.70    299.95 o
  11   1   1    66582.89    65350.04   1077.96 o
  13   1   1    13286.40    13346.85   1055.38 o
 -14   2   1      472.27      605.38    319.24 o
 -12   2   1      393.69      541.67    225.38 o
 -10   2   1     1192.39     1594.69    230.59 o
  -8   2   1     1856.23     1941.00    166.60 o
  -6   2   1     5355.48     5652.80    189.00 o
  -4   2   1     8217.15     8506.72    135.45 o
  -2   2   1    29207.72    30626.48    426.21 o
   2   2   1     4352.62     4432.75    107.03 o
   4   2   1     2220.24     2254.33     91.13 o
   6   2   1      574.85     1011.75    203.56 o
   8   2   1      593.75      818.45    161.10 o
  10   2   1     3438.09     3124.77    233.93 o
  12   2   1        8.72      173.89    175.17 o
  14   2   1      128.26      555.00    386.26 o
 -13   3   1    10623.28    11195.17    712.71 o
 -11   3   1    74955.31    76211.41   1826.68 o
  -9   3   1     7579.28     7294.57    264.40 o
  -7   3   1     3016.54     3369.55    244.45 o
  -5   3   1   108214.89   108049.23    851.86 o
  -3   3   1     6131.13     6356.46    135.99 o
  -1   3   1   105569.02   107815.48    938.81 o
   1   3   1   415263.44   393923.81   3366.93 o
   3   3   1    22766.14    24131.00    525.60 o
   5   3   1    35996.55    34369.66    390.49 o
   7   3   1    34035.75    33362.36    498.47 o
   9   3   1     5453.89     5370.08    213.46 o
  11   3   1    49558.30    49888.18    773.72 o
  13   3   1     6932.76     7677.56    396.82 o
 -14   4   1      289.95      350.54    387.01 o
 -12   4   1      514.35      494.34    258.10 o
 -10   4   1      118.32      637.19    224.77 o
  -8   4   1        0.81       39.04     80.83 o
  -6   4   1       83.30      -69.27     82.62 o
  -4   4   1      458.04     1005.67    108.23 o
  -2   4   1     2974.77     2866.17     91.46 o
   0   4   1      224.78      460.47     68.65 o
   2   4   1     1893.40     1850.28    101.81 o
   4   4   1      169.69      131.03     71.96 o
   6   4   1      463.82      528.98    166.01 o
   8   4   1     3059.38     3032.25    175.89 o
  10   4   1     1820.36     1939.11    180.64 o
  12   4   1      168.69      166.16    204.36 o
  14   4   1      361.16     1254.57    446.37 o
 -13   5   1     9060.91     8458.54    525.94 o
 -11   5   1    69240.73    69629.15   1621.93 o
  -9   5   1     9602.67     9632.31    249.81 o
  -7   5   1    12519.57    12680.33    235.66 o
  -5   5   1    91541.22    91170.09    760.78 o
  -3   5   1    13663.26    15203.51    195.57 o
  -1   5   1    94367.92    96416.90    617.45 o
   1   5   1   197943.05   203654.94   1410.48 o
   3   5   1      711.94      839.34     81.13 o
   5   5   1    45580.42    43282.59    380.99 o
   7   5   1    66511.70    64833.53    605.07 o
   9   5   1     4577.91     4254.10    221.63 o
  11   5   1    70662.31    68171.88   1019.86 o
  13   5   1     8119.70     8169.99    484.31 o
 -12   6   1       50.84     -274.49    274.49 o
 -10   6   1      242.46      405.55    206.04 o
  -8   6   1        1.07        6.55    200.52 o
  -6   6   1      357.45      568.97    115.83 o
  -4   6   1      520.66      845.96    106.61 o
  -2   6   1      550.48      833.58     95.68 o
   0   6   1     3497.58     4248.49    119.17 o
   2   6   1     2179.74     2398.28    137.96 o
   4   6   1     1862.72     2146.04    157.53 o
   6   6   1     1081.29     1515.38    202.61 o
   8   6   1      807.18     1248.58    151.30 o
  10   6   1     1359.73     1581.05    219.21 o
  12   6   1      907.32     1111.54    333.89 o
 -13   7   1     8147.21     7144.95    507.98 o
 -11   7   1    67835.67    69713.55   1126.35 o
  -9   7   1     7525.59     6986.41    250.47 o
  -7   7   1    14030.26    13607.45    284.98 o
  -5   7   1   119174.85   122002.30    998.72 o
  -3   7   1     5898.39     6738.45    216.31 o
  -1   7   1    86241.68    88423.53    635.81 o
   1   7   1    98040.66   101439.71    772.52 o
   3   7   1    13041.02    13424.56    281.18 o
   5   7   1    58793.44    60352.93    508.44 o
   7   7   1    60005.78    58688.68    607.81 o
   9   7   1    13860.31    14292.51    402.69 o
  11   7   1    58347.57    58878.17   1002.90 o
  13   7   1     7856.69     7174.15    512.01 o
 -12   8   1      653.65      494.97    316.99 o
 -10   8   1      211.81       48.98    240.14 o
  -8   8   1     3869.86     4074.59    411.55 o
  -6   8   1      291.78      523.15    172.03 o
  -4   8   1      518.86      707.46    119.09 o
  -2   8   1     1950.95     2540.03    173.85 o
   0   8   1    13788.06    13661.77    224.51 o
   2   8   1      473.53      540.66    104.42 o
   4   8   1      864.79     1102.05    143.71 o
   6   8   1      147.30      387.64    127.96 o
   8   8   1      125.16      297.06    173.35 o
  10   8   1       13.17      208.01    184.62 o
  12   8   1       20.18     -306.68    316.70 o
 -11   9   1    51898.79    52435.83   1182.92 o
  -9   9   1     7813.85     7288.10    296.92 o
  -7   9   1     2597.23     2764.65    250.56 o
  -5   9   1    60038.04    60808.32    687.69 o
  -3   9   1    18784.80    19293.82    290.09 o
  -1   9   1    90440.30    91971.15    686.62 o
   1   9   1   105150.55   106617.57    744.01 o
   3   9   1      440.42      919.23    137.48 o
   5   9   1    31178.63    30980.05    386.68 o
   7   9   1    42035.34    40097.32    550.34 o
   9   9   1     2602.93     2489.42    262.44 o
  11   9   1    42799.32    43891.39   1032.84 o
 -10  10   1     1687.05     2049.31    365.96 o
  -8  10   1     1051.17     1127.58    202.97 o
  -6  10   1     1241.28     1414.47    215.06 o
  -4  10   1      141.98      444.82    160.63 o
  -2  10   1      348.84      621.41    132.29 o
   0  10   1      541.14      955.37    140.72 o
   2  10   1     1362.55     1709.51    203.75 o
   4  10   1       13.76     -117.50    117.50 o
   6  10   1     1690.23     2030.14    233.32 o
   8  10   1      531.52      814.74    264.93 o
  10  10   1     1307.77     1765.80    366.84 o
 -11  11   1    45608.33    45648.26   1028.58 o
  -9  11   1     4948.28     5600.90    529.50 o
  -7  11   1     9200.52     8796.44    298.51 o
  -5  11   1    61223.17    61472.09    804.24 o
  -3  11   1     4935.62     5245.86    248.18 o
  -1  11   1    72024.76    74760.37    689.98 o
   1  11   1    98648.88   101274.52    819.02 o
   3  11   1     2700.07     3040.71    214.08 o
   5  11   1    30437.20    30138.93    435.00 o
   7  11   1    27268.61    26751.04    546.57 o
   9  11   1     6759.27     6101.96    434.56 o
  11  11   1    31314.09    31977.03   1405.84 o
 -10  12   1      133.18     -168.23    316.21 o
  -8  12   1       21.89       96.28    187.87 o
  -6  12   1     1585.09     1694.55    249.82 o
  -4  12   1       23.60      308.30    150.36 o
  -2  12   1     4546.35     5095.27    242.19 o
   0  12   1     4332.39     4757.34    257.44 o
   2  12   1     1134.88     1501.81    180.85 o
   4  12   1      945.23     1547.73    177.49 o
   6  12   1     3562.41     3310.51    391.48 o
   8  12   1      121.63      223.08    207.21 o
  10  12   1     1665.07     2001.63    494.80 o
  -9  13   1     8010.22     7918.08    728.84 o
  -7  13   1     5418.74     5597.56    392.71 o
  -5  13   1    53856.59    54437.65   1037.94 o
  -3  13   1     8567.18     8847.54    301.40 o
  -1  13   1    38380.09    39237.09    542.43 o
   1  13   1    34052.74    34765.63    524.10 o
   3  13   1      732.81     1175.81    202.68 o
   5  13   1    15738.16    16608.40    459.36 o
   7  13   1    26146.84    26593.11    696.00 o
   9  13   1    11254.45    10486.53    508.91 o
  -8  14   1      335.19      444.61    472.96 o
  -6  14   1      304.98       -2.09    206.49 o
  -4  14   1      339.25      375.96    181.07 o
  -2  14   1       30.57      407.28    333.11 o
   0  14   1     1154.12     1358.24    206.55 o
   2  14   1     4787.74     4311.02    329.73 o
   4  14   1      246.67       39.40    206.63 o
   6  14   1      465.03      898.05    326.75 o
   8  14   1      123.33      633.76    356.72 o
  -7  15   1     3748.89     4794.02    497.21 o
  -5  15   1    25896.88    25305.26   1210.71 o
  -3  15   1     6498.45     6875.17    364.65 o
  -1  15   1    36107.72    35912.64    635.16 o
   1  15   1    41183.07    42755.86    713.86 o
   3  15   1      749.48      788.64    235.03 o
   5  15   1    23534.88    23819.64    879.80 o
   7  15   1    17231.76    18146.88    678.66 o
  -4  16   1      695.75      256.05    356.39 o
  -2  16   1        3.29     -233.62    240.12 o
   0  16   1     3225.04     3461.64    334.59 o
   2  16   1       26.81     1198.20    532.66 o
   4  16   1        8.21     -190.42    312.15 o
  -1  17   1    32571.72    31702.30    795.15 o
   1  17   1    30984.06    29113.60    780.72 o
 -14   0   2    15631.50    13358.70   1406.23 o
 -12   0   2    42569.95    43079.43   1208.27 o
 -10   0   2    53187.87    48564.79   4277.30 o
  -8   0   2     2155.11     2493.90    322.99 o
  -6   0   2   106709.16   104763.28   3689.05 o
  -4   0   2    51307.68    50088.34    398.58 o
  -2   0   2    33321.98    36174.32    987.32 o
   2   0   2    28382.11    29129.58    398.02 o
   4   0   2    21018.55    21691.72    521.43 o
   6   0   2   163361.02   158955.30   1327.97 o
   8   0   2    13690.38    13776.52    664.63 o
  10   0   2     7813.22     7424.25    367.37 o
  12   0   2    32889.34    33509.07    781.11 o
  14   0   2      346.29      457.36    378.19 o
 -13   1   2       95.21      947.97    498.98 o
 -11   1   2      830.94     1317.18    275.00 o
  -9   1   2      650.84     1087.87    237.05 o
  -7   1   2     4500.79     4553.45    265.03 o
  -5   1   2     5485.93     5110.34    111.03 o
  -3   1   2     1029.95     1180.33     61.31 o
   1   1   2     1197.51     1542.69     51.34 o
   3   1   2     1501.22     1633.75    106.00 o
   5   1   2      377.13      853.51    106.76 o
   7   1   2     2345.14     2112.61    143.56 o
   9   1   2      602.63      952.95    146.66 o
  11   1   2     1790.44     2230.21    208.04 o
  13   1   2      140.81       -1.26    137.95 o
 -14   2   2     5550.71     5924.70    475.31 o
 -12   2   2    32422.56    30966.88   1417.85 o
 -10   2   2    63830.90    60612.04   2004.29 o
  -8   2   2      608.04      879.22    141.55 o
  -6   2   2    69693.71    69244.34    858.91 o
  -4   2   2   300626.53   300888.09   1627.15 o
  -2   2   2    18548.59    19513.17    313.61 o
   0   2   2   156987.73   157708.47   1710.12 o
   2   2   2    27622.22    28762.60    220.36 o
   4   2   2      976.15     1082.67     74.37 o
   6   2   2   187732.02   185006.94   1066.25 o
   8   2   2    35663.21    35505.29    673.20 o
  10   2   2    10909.57    10469.32    283.52 o
  12   2   2    42747.63    41857.61    634.78 o
  14   2   2      308.66      385.78    606.82 o
 -13   3   2        6.77      601.61    411.62 o
 -11   3   2      330.40      477.54    198.06 o
  -9   3   2     1908.73     2266.77    207.75 o
  -7   3   2      271.65      563.79     94.74 o
  -5   3   2      595.59      768.91     80.11 o
  -3   3   2    11188.08    11906.14    179.31 o
  -1   3   2     4183.71     4510.23     83.71 o
   1   3   2    10574.67    10493.47    142.78 o
   3   3   2     1469.49     1633.26     76.32 o
   5   3   2     3151.25     3032.94    125.01 o
   7   3   2     3572.88     4101.87    235.61 o
   9   3   2        0.13        6.13    105.06 o
  11   3   2     2640.38     2415.18    226.59 o
  13   3   2      315.70     1122.01    708.78 o
 -14   4   2     3017.23     3780.14    799.51 o
 -12   4   2    27584.58    26290.38    586.65 o
 -10   4   2    65035.70    63777.46    990.65 o
  -8   4   2      939.56     1393.24    177.79 o
  -6   4   2   113498.96   115238.63    776.77 o
  -4   4   2   242942.86   249509.09   3203.82 o
  -2   4   2    18564.70    20210.98    263.75 o
   0   4   2   239437.56   240900.19   1672.34 o
   2   4   2    46358.62    49021.49    382.77 o
   4   4   2      377.89      751.65    115.24 o
   6   4   2   172585.17   168233.72   1649.69 o
   8   4   2    42762.38    42641.61    466.05 o
  10   4   2    18086.13    17344.05    526.87 o
  12   4   2    31327.67    30605.98    673.95 o
  14   4   2      815.92     1727.09   1020.47 o
 -13   5   2      596.11     1023.99    314.93 o
 -11   5   2     2560.44     2727.23    290.17 o
  -9   5   2        1.94       45.44    155.62 o
  -7   5   2     5141.91     5206.77    170.02 o
  -5   5   2       57.44      181.80     90.00 o
  -3   5   2      916.61      857.46     95.18 o
  -1   5   2       87.12      332.68     70.48 o
   1   5   2    27437.14    27781.02    218.55 o
   3   5   2      898.06      969.43    118.38 o
   5   5   2     3340.62     3412.06    128.54 o
   7   5   2     1332.12     1365.53    165.31 o
   9   5   2      197.99      312.00    151.31 o
  11   5   2      211.00      356.71    284.91 o
  13   5   2      165.50       44.13    226.59 o
 -12   6   2    31645.46    30914.93    705.82 o
 -10   6   2    34664.25    34448.36    622.41 o
  -8   6   2      168.68      741.78    246.04 o
  -6   6   2    42958.30    45056.84    740.79 o
  -4   6   2    81334.86    84450.62    686.94 o
  -2   6   2    30935.03    33031.83    295.81 o
   0   6   2   269862.97   275812.78   2192.13 o
   2   6   2    60736.23    61498.09    481.81 o
   4   6   2     5592.48     5742.89    203.29 o
   6   6   2   130958.43   130189.60    996.09 o
   8   6   2    14419.18    14382.93    357.94 o
  10   6   2     9967.22     9465.42    349.94 o
  12   6   2    31952.95    32305.56    790.31 o
 -13   7   2      115.23        8.99    237.00 o
 -11   7   2      853.44      800.11    302.09 o
  -9   7   2     1627.52     2077.45    257.20 o
  -7   7   2       22.88      -76.33    109.26 o
  -5   7   2     7201.05     6932.97    187.67 o
  -3   7   2      406.62      244.15    111.57 o
  -1   7   2       57.08      264.75     84.01 o
   1   7   2      322.28      467.62     92.39 o
   3   7   2     1440.45     1571.50    142.14 o
   5   7   2       32.55       -0.71     74.86 o
   7   7   2     6125.43     5913.07    274.29 o
   9   7   2      110.43      313.78    251.13 o
  11   7   2     1303.15     1564.02    265.17 o
  13   7   2      469.68     -143.56    321.65 o
 -12   8   2    25762.93    25063.24    821.98 o
 -10   8   2    38991.02    38626.43    691.42 o
  -8   8   2      253.24      333.30    138.52 o
  -6   8   2    49099.75    49896.21    765.13 o
  -4   8   2    77238.19    76880.44    610.42 o
  -2   8   2    14075.83    14363.07    234.19 o
   0   8   2   128957.28   129098.60    781.52 o
   2   8   2    34129.88    35294.50    347.23 o
   4   8   2     1949.92     2643.37    229.25 o
   6   8   2    64744.32    64496.65    777.16 o
   8   8   2    19048.01    18285.46    426.41 o
  10   8   2    12518.69    11999.59    417.70 o
  12   8   2    28346.03    28866.04    757.16 o
 -11   9   2     2693.37     2793.43    396.80 o
  -9   9   2      285.61      379.59    248.30 o
  -7   9   2     2230.54     2166.19    193.85 o
  -5   9   2     7666.58     7621.87    268.89 o
  -3   9   2     2407.16     1978.02    173.89 o
  -1   9   2     1350.52     1405.36    148.54 o
   1   9   2      599.80      470.42    117.89 o
   3   9   2      196.61      245.90    119.93 o
   5   9   2     3324.42     3225.95    167.22 o
   7   9   2      928.01     1526.80    279.51 o
   9   9   2     3366.89     2999.76    272.72 o
  11   9   2      323.71      242.98    298.35 o
 -10  10   2    36699.18    36686.49    995.72 o
  -8  10   2     1062.65      608.30    198.63 o
  -6  10   2    53379.62    54210.53    615.11 o
  -4  10   2    66283.45    67485.32    796.50 o
  -2  10   2    19457.57    20118.85    351.55 o
   0  10   2    99221.76    99190.60    765.50 o
   2  10   2    10562.12    10704.62    276.00 o
   4  10   2      369.43      719.55    179.15 o
   6  10   2    67319.51    68315.30    852.88 o
   8  10   2    15919.60    15917.28    441.09 o
  10  10   2    14631.80    15458.57    523.87 o
 -11  11   2      264.45      303.02    320.18 o
  -9  11   2      274.52     1035.57    335.62 o
  -7  11   2      163.74      189.60    151.21 o
  -5  11   2     3523.29     3931.24    254.69 o
  -3  11   2      101.21       77.82    136.46 o
  -1  11   2    16644.48    16014.56    306.35 o
   1  11   2     3520.60     4255.78    372.09 o
   3  11   2     5793.11     6099.44    309.00 o
   5  11   2     7695.13     7145.98    341.86 o
   7  11   2     2922.25     2263.19    255.12 o
   9  11   2       68.50      202.11    210.78 o
  11  11   2     1082.01     1875.51    472.87 o
 -10  12   2    23157.40    23207.87    727.34 o
  -8  12   2      184.26      646.52    352.65 o
  -6  12   2    24309.92    24290.45    495.55 o
  -4  12   2    51039.56    50686.70    615.06 o
  -2  12   2    16471.83    16438.60    401.41 o
   0  12   2   121400.38   126523.40   1190.00 o
   2  12   2    18398.68    18726.10    459.06 o
   4  12   2     3854.42     3836.81    273.55 o
   6  12   2    52828.41    53002.73   1150.06 o
   8  12   2    15084.34    15120.34    467.72 o
  10  12   2     7527.00     8215.08    677.76 o
  -9  13   2        9.81      334.59    293.00 o
  -7  13   2       58.34      -66.97    198.15 o
  -5  13   2     2622.95     2939.72    248.94 o
  -3  13   2     5219.74     5208.78    412.25 o
  -1  13   2     1045.87      940.16    182.24 o
   1  13   2     5921.43     6097.09    348.53 o
   3  13   2      921.11     1048.81    185.05 o
   5  13   2     6198.62     6176.53    401.87 o
   7  13   2     3237.17     4092.23    517.33 o
   9  13   2      149.45       72.59    242.86 o
  -8  14   2      517.37      762.09    499.30 o
  -6  14   2    24750.54    25655.66    598.01 o
  -4  14   2    36961.77    37194.30    690.80 o
  -2  14   2    11884.66    11099.08    377.34 o
   0  14   2    58464.09    58585.27   1021.52 o
   2  14   2    31645.89    30582.89    795.69 o
   4  14   2     1715.57     1900.49    337.09 o
   6  14   2    35249.58    35465.30    828.03 o
   8  14   2    17030.22    16092.98    625.02 o
  -7  15   2       82.73      158.29    251.58 o
  -5  15   2    10236.71     9799.05    489.86 o
  -3  15   2      839.20      993.41    216.10 o
  -1  15   2      535.26     1456.48    366.00 o
   1  15   2     1089.48      960.78    373.41 o
   3  15   2        1.76     -105.76    240.85 o
   5  15   2      116.21     1010.99    405.07 o
   7  15   2     3497.76     3738.32    449.19 o
  -4  16   2    29418.12    29670.57   1320.93 o
  -2  16   2     8049.07     7640.78    430.02 o
   0  16   2    37120.77    36947.22    727.74 o
   2  16   2     4989.52     4626.59    477.54 o
   4  16   2      979.45      882.46    337.94 o
  -1  17   2     1586.68     2283.67    365.78 o
   1  17   2     4507.41     3757.18    515.79 o
 -13   1   3     2200.18     2722.93    398.45 o
 -11   1   3    54513.98    53896.86   2156.12 o
  -9   1   3    15799.00    14431.64    379.09 o
  -7   1   3     2512.45     2774.51    119.02 o
  -5   1   3   140912.47   137621.94   1622.70 o
  -3   1   3    66562.21    67705.41    657.89 o
  -1   1   3    47142.92    47146.67    744.12 o
   1   1   3    23772.75    24040.90    226.91 o
   3   1   3    47005.09    47623.68    352.16 o
   5   1   3    25733.11    25401.45    253.89 o
   7   1   3   152570.70   150323.25   1242.62 o
   9   1   3    13878.25    12795.16    313.02 o
  11   1   3    30207.34    28720.76    624.82 o
  13   1   3    18677.87    17849.68    522.36 o
 -14   2   3      152.89      416.67    339.71 o
 -12   2   3      108.90      201.15    215.48 o
 -10   2   3     1004.27     1458.95    195.87 o
  -8   2   3      356.20      272.02     86.17 o
  -6   2   3    13111.83    12624.06    180.53 o
  -4   2   3      372.96      338.88     40.55 o
  -2   2   3      366.01      802.11     67.74 o
   0   2   3     7434.33     7590.53    114.59 o
   2   2   3     4575.04     4493.02    109.84 o
   4   2   3     2602.73     2426.40    118.85 o
   6   2   3     7380.15     7448.05    169.85 o
   8   2   3      297.95      297.69    123.97 o
  10   2   3      845.82      643.57    161.67 o
  12   2   3        4.86      -86.59    157.81 o
  14   2   3      479.90     1796.39    352.28 o
 -13   3   3     6204.28     5866.09    468.68 o
 -11   3   3    65322.28    64333.33   2173.20 o
  -9   3   3     5313.18     6882.80    474.44 o
  -7   3   3     5698.33     5832.18    141.06 o
  -5   3   3   185558.48   185592.30   2572.92 o
  -3   3   3     4829.17     4916.19    174.35 o
  -1   3   3     7732.99     7998.55    258.05 o
   1   3   3   191878.94   184978.02   1352.41 o
   3   3   3     2654.15     3022.00    118.49 o
   5   3   3    44719.58    44000.58    619.71 o
   7   3   3   147989.14   147656.81   1084.56 o
   9   3   3     5923.99     6439.99    260.11 o
  11   3   3    15817.45    15793.56    372.40 o
  13   3   3    14047.58    14479.99    705.43 o
 -14   4   3      153.50     1224.77    414.30 o
 -12   4   3        2.98      103.97    256.20 o
 -10   4   3      401.98      500.22    193.85 o
  -8   4   3       67.31      363.84    181.01 o
  -6   4   3    14065.95    14376.51    207.73 o
  -4   4   3    13041.47    13991.32    300.75 o
  -2   4   3        0.36      111.37     89.15 o
   0   4   3      708.51      756.88     43.60 o
   2   4   3     5142.61     5413.43     79.68 o
   4   4   3      214.94       51.93     59.81 o
   6   4   3       31.13      226.39    118.49 o
   8   4   3       20.13      150.18    149.94 o
  10   4   3     2409.46     2370.35    200.08 o
  12   4   3       11.35      178.80    504.86 o
 -13   5   3     4107.83     4537.06    472.79 o
 -11   5   3    33465.70    33385.86   1059.58 o
  -9   5   3    13462.15    13635.11    385.50 o
  -7   5   3     1532.29     1819.72    128.90 o
  -5   5   3   144911.44   144183.55   1189.38 o
  -3   5   3    49960.46    51022.27    375.51 o
  -1   5   3    17938.25    18317.76    188.91 o
   1   5   3   146864.80   148026.66    872.14 o
   3   5   3     6456.87     7254.75    164.75 o
   5   5   3    57209.33    57268.35    544.12 o
   7   5   3   133020.50   134911.45   1078.99 o
   9   5   3     3046.60     3127.65    239.27 o
  11   5   3    20661.51    20727.05    574.65 o
  13   5   3    15938.30    16184.57    729.92 o
 -12   6   3        3.05     -212.93    212.93 o
 -10   6   3      370.17      260.21    202.54 o
  -8   6   3       57.08       64.01    101.16 o
  -6   6   3     5356.10     5505.22    179.63 o
  -4   6   3     5357.05     5570.76    210.68 o
  -2   6   3     2081.96     1992.46    140.96 o
   0   6   3      493.10      740.62     98.24 o
   2   6   3    10196.55    10713.17    153.20 o
   4   6   3     1307.72     1445.18    127.55 o
   6   6   3     3122.58     3315.94    203.08 o
   8   6   3        5.40     -155.23    158.29 o
  10   6   3       32.82      -34.91    158.74 o
  12   6   3     1113.97     1397.38    329.08 o
 -13   7   3     3254.79     2766.07    476.28 o
 -11   7   3    28235.54    28120.07    644.02 o
  -9   7   3    15222.08    14726.98    491.60 o
  -7   7   3     3158.65     3140.46    186.58 o
  -5   7   3   156796.34   157100.39   1058.53 o
  -3   7   3    64148.14    65263.94    505.18 o
  -1   7   3    12966.97    13113.02    201.73 o
   1   7   3    77346.09    76806.26    618.45 o
   3   7   3      351.64      589.16     78.82 o
   5   7   3    15061.44    14012.48    277.84 o
   7   7   3   111328.63   111275.41   1018.98 o
   9   7   3     5984.16     6519.61    310.69 o
  11   7   3    20386.06    21089.35    511.15 o
  13   7   3    11879.51    12825.38    730.53 o
 -12   8   3     1458.76     1854.23    347.84 o
 -10   8   3     1153.29     1897.94    463.63 o
  -8   8   3     2153.12     2177.70    198.74 o
  -6   8   3      246.38      227.15    129.51 o
  -4   8   3      178.83      263.98    107.95 o
  -2   8   3      538.89      843.62    154.94 o
   0   8   3      257.34      511.41    123.72 o
   2   8   3     2335.48     2445.84    156.93 o
   4   8   3       41.20      -60.40     72.99 o
   6   8   3     2229.06     2094.85    307.52 o
   8   8   3     2507.72     2180.45    232.60 o
  10   8   3      266.85      879.11    273.03 o
  12   8   3      105.24      397.34    305.99 o
 -11   9   3    26940.34    27458.34   1627.52 o
  -9   9   3    13181.78    13325.86    527.55 o
  -7   9   3      250.83      331.16    161.17 o
  -5   9   3    73917.46    75546.19    691.44 o
  -3   9   3    31544.48    31973.45    441.50 o
  -1   9   3     5765.64     5742.25    176.85 o
   1   9   3   113024.34   114692.56    752.03 o
   3   9   3     4318.13     4539.05    241.71 o
   5   9   3    35656.29    35786.34    683.03 o
   7   9   3    92602.68    93971.22   1198.72 o
   9   9   3     1488.14     1898.31    286.73 o
  11   9   3    13689.98    13378.06    463.21 o
 -10  10   3      794.41      788.97    453.79 o
  -8  10   3       23.75      412.42    179.54 o
  -6  10   3       81.04      315.20    153.54 o
  -4  10   3     1730.56     1945.24    184.50 o
  -2  10   3     2243.63     2511.37    160.82 o
   0  10   3       34.84        4.22    118.96 o
   2  10   3       43.15      168.12    200.18 o
   4  10   3      795.18      802.35    150.03 o
   6  10   3     3275.75     3356.94    248.94 o
   8  10   3     2717.03     3050.39    262.81 o
  10  10   3      109.78      378.05    241.56 o
 -11  11   3    23857.61    23720.53    754.68 o
  -9  11   3     3587.10     4077.21    544.33 o
  -7  11   3     1640.96     2200.28    299.05 o
  -5  11   3    71872.84    72913.63    750.58 o
  -3  11   3    14157.45    14710.59    460.83 o
  -1  11   3    16804.78    16761.55    364.06 o
   1  11   3    54723.28    54953.08    553.11 o
   3  11   3     6057.14     5733.09    217.45 o
   5  11   3    34722.21    33784.72    716.10 o
   7  11   3    57921.72    60220.78    863.31 o
   9  11   3     6222.12     5500.65    345.24 o
  11  11   3    12339.91    13910.88    780.71 o
 -10  12   3     1171.19      788.06    444.80 o
  -8  12   3        0.84      -96.08    262.81 o
  -6  12   3      970.37     1187.07    217.91 o
  -4  12   3     6302.46     6637.08    272.55 o
  -2  12   3     1752.46     1696.81    180.16 o
   0  12   3     1074.56     1511.69    173.39 o
   2  12   3      427.07      470.20    141.35 o
   4  12   3      117.90     -206.40    229.34 o
   6  12   3     1601.62     1720.21    331.06 o
   8  12   3     1092.45      968.19    314.08 o
  10  12   3      169.13      222.34    277.62 o
  -9  13   3     4627.95     4362.21    474.36 o
  -7  13   3     4107.32     3935.59    293.86 o
  -5  13   3    78188.23    79185.45    859.03 o
  -3  13   3    20603.34    20886.60    441.95 o
  -1  13   3    12813.34    12692.39    319.84 o
   1  13   3    47403.32    47676.39    992.84 o
   3  13   3     1684.85     2132.85    214.37 o
   5  13   3    13997.85    14055.12    559.59 o
   7  13   3    58524.43    59320.14   1074.51 o
   9  13   3     5087.53     4499.80    457.57 o
  -8  14   3      550.00      649.43    330.77 o
  -6  14   3       89.47      497.83    500.64 o
  -4  14   3     4406.99     4517.64    275.83 o
  -2  14   3       23.77     -113.56    157.99 o
   0  14   3     3504.51     3700.99    408.72 o
   2  14   3     3347.74     3326.41    433.53 o
   4  14   3      624.64     1552.37    526.86 o
   6  14   3     6362.20     4987.62    468.17 o
   8  14   3      306.49      178.09    307.98 o
  -7  15   3     2994.65     2768.29    424.87 o
  -5  15   3    44912.87    44270.45   1198.38 o
  -3  15   3    21364.67    20960.16    535.79 o
  -1  15   3    14508.37    13759.56    443.63 o
   1  15   3    45167.21    44819.86    925.56 o
   3  15   3     3151.67     3427.38    501.70 o
   5  15   3    14674.61    14394.46    570.77 o
  -4  16   3     2267.81     3171.64    365.09 o
  -2  16   3        6.68      -88.73    220.55 o
   0  16   3     2535.84     2152.52    298.85 o
   2  16   3      332.08      129.60    293.70 o
   4  16   3        8.97     1217.53    906.28 o
  -1  17   3    14488.59    14027.52    584.77 o
   1  17   3    24812.00    25703.56    765.60 o
 -14   0   4     5580.06     6747.27    691.16 o
 -12   0   4     4826.02     3582.89    927.19 o
 -10   0   4    50004.12    52209.14   1416.36 o
  -8   0   4     5408.03     5242.84    267.98 o
  -6   0   4    31052.37    30793.06    608.25 o
  -4   0   4   187259.67   184580.17   2860.82 o
  -2   0   4    87352.90    90659.59   1790.99 o
   0   0   4    37095.09    35723.74    382.30 o
   2   0   4   398381.06   390858.22   6863.76 o
   4   0   4    66240.27    70422.52    663.51 o
   6   0   4   167875.30   164139.69   1371.47 o
   8   0   4    61518.89    60067.82    797.33 o
  10   0   4     1922.10     1873.56    415.24 o
  12   0   4    26554.65    25950.12    707.46 o
  14   0   4     6072.01     5504.83   1076.26 o
 -13   1   4      648.85     1124.29    496.45 o
 -11   1   4      337.50      346.78    269.42 o
  -9   1   4      113.08      174.34    124.53 o
  -7   1   4     1930.61     1921.73    175.57 o
  -5   1   4     1406.02     1232.01    103.57 o
  -3   1   4    58127.63    59686.02    485.10 o
  -1   1   4    28166.11    28950.14    450.03 o
   1   1   4     3163.50     3443.07     80.01 o
   3   1   4    27051.23    27731.90    268.14 o
   5   1   4      318.06      302.21     81.26 o
   7   1   4     5376.61     5529.70    189.85 o
   9   1   4       64.67      -91.29    122.52 o
  11   1   4      226.79       10.10    137.31 o
  13   1   4      641.11      607.76    244.04 o
 -14   2   4     5196.45     5921.71    575.05 o
 -12   2   4     1850.82     1468.81    340.47 o
 -10   2   4    43691.78    41721.64   1640.64 o
  -8   2   4     8509.27     8514.14    254.92 o
  -6   2   4    70222.74    68474.08    815.95 o
  -4   2   4   312897.47   307443.59   2734.96 o
  -2   2   4     7717.70     8051.59    119.91 o
   0   2   4   192098.53   191109.25   1101.01 o
   2   2   4   146807.19   148878.78   1323.97 o
   4   2   4      190.31      338.58     78.22 o
   6   2   4   115639.66   112351.27    703.32 o
   8   2   4    78226.22    76921.16    730.61 o
  10   2   4      512.58      454.15    149.16 o
  12   2   4    39544.59    37052.25    856.93 o
  14   2   4     7350.17     7608.38    588.67 o
 -13   3   4      772.81     1490.67    343.53 o
 -11   3   4      230.87      121.04    172.12 o
  -9   3   4     4620.87     4156.25    238.54 o
  -7   3   4     1649.68     1662.09    154.35 o
  -5   3   4    18118.34    18921.06    306.90 o
  -3   3   4     1102.89     1252.95    101.84 o
  -1   3   4      718.08     1109.08    163.80 o
   1   3   4     6197.18     6567.22    139.17 o
   3   3   4     7252.43     7507.84    154.29 o
   5   3   4     5572.08     5467.45    221.67 o
   7   3   4      798.19      793.75    116.28 o
   9   3   4     1410.38     1504.76    158.64 o
  11   3   4      291.72      257.82    250.16 o
  13   3   4       33.20        3.90    214.99 o
 -14   4   4     5748.48     6219.65    558.01 o
 -12   4   4     3473.99     3467.71    404.71 o
 -10   4   4    47844.40    48475.74    974.52 o
  -8   4   4     5505.67     5188.73    234.49 o
  -6   4   4    99062.27    98212.47    848.06 o
  -4   4   4   217239.45   215419.66   2360.86 o
  -2   4   4    15858.83    16960.16    176.69 o
   0   4   4    77920.33    77359.84    521.51 o
   2   4   4    70488.04    67676.55    554.84 o
   4   4   4     2536.61     2790.37    209.32 o
   6   4   4    90051.83    85112.31   2677.69 o
   8   4   4    53305.52    51972.52   1179.00 o
  10   4   4     3307.66     3550.75    270.60 o
  12   4   4    27705.85    27983.50    619.26 o
 -13   5   4      214.15      117.77    271.71 o
 -11   5   4     1832.64     1574.34    334.33 o
  -9   5   4       68.52      115.67    155.50 o
  -7   5   4     1740.90     1913.18    127.53 o
  -5   5   4     1931.41     2157.03    140.67 o
  -3   5   4     1386.82     1600.29    135.14 o
  -1   5   4     1008.47     1347.08    101.09 o
   1   5   4    11123.25    11252.20    189.28 o
   3   5   4     5586.99     5408.26    283.87 o
   5   5   4     3150.37     3242.84    260.01 o
   7   5   4      834.55     1081.75    180.62 o
   9   5   4     1375.31     1634.61    251.43 o
  11   5   4     2433.13     3213.72    500.83 o
  13   5   4       31.00     -361.50    361.50 o
 -12   6   4     4820.02     4789.58    375.59 o
 -10   6   4    52542.12    53984.08   1107.42 o
  -8   6   4     4073.05     4270.12    248.08 o
  -6   6   4    26939.23    26320.38    322.62 o
  -4   6   4   148461.33   147281.59   1623.49 o
  -2   6   4     1340.76     1647.37    135.77 o
   0   6   4    84137.75    85556.70    676.27 o
   2   6   4    68100.05    64059.92    377.09 o
   4   6   4    15811.52    16404.01    277.75 o
   6   6   4   153478.14   153129.06   1874.70 o
   8   6   4    37606.46    37326.10    555.02 o
  10   6   4     1012.22     1378.71    249.13 o
  12   6   4    20977.77    21109.45    678.61 o
 -13   7   4      149.12      -50.01    346.63 o
 -11   7   4      209.45      249.80    222.64 o
  -9   7   4      638.89      574.26    204.07 o
  -7   7   4      441.71      630.53    123.52 o
  -5   7   4     9741.42     9631.53    234.14 o
  -3   7   4     4900.74     4615.03    156.70 o
  -1   7   4    15466.07    16533.76    232.63 o
   1   7   4     6060.07     6439.84    151.35 o
   3   7   4       42.47      389.20    132.63 o
   5   7   4        2.80      130.64    149.27 o
   7   7   4     4878.58     5013.80    253.46 o
   9   7   4      258.28      352.02    190.07 o
  11   7   4      305.74      408.46    234.47 o
 -12   8   4     3448.04     3833.26    674.67 o
 -10   8   4    38599.22    39463.57    811.93 o
  -8   8   4      424.99      392.00    194.97 o
  -6   8   4    34154.58    34560.99    466.22 o
  -4   8   4   194352.84   194137.39   1929.03 o
  -2   8   4     2520.08     2471.08    152.37 o
   0   8   4    49771.18    48866.73    525.44 o
   2   8   4    84119.58    84952.65    670.24 o
   4   8   4     7928.15     7682.28    235.16 o
   6   8   4   125772.93   126602.52   1311.07 o
   8   8   4    45214.30    46153.40    675.67 o
  10   8   4     1595.48     1863.17    303.98 o
  12   8   4    16585.78    17113.99    715.71 o
 -11   9   4      360.95      474.22    295.12 o
  -9   9   4      447.80      318.51    215.08 o
  -7   9   4      768.02      896.97    161.53 o
  -5   9   4     9722.57     9128.15    311.25 o
  -3   9   4    11312.07    11259.49    244.07 o
  -1   9   4      202.29      192.10     98.70 o
   1   9   4     3783.94     3637.60    151.84 o
   3   9   4       46.98      242.03    100.26 o
   5   9   4      618.99      753.94    155.33 o
   7   9   4     1727.51     1809.55    300.82 o
   9   9   4        2.09      -99.76    183.07 o
  11   9   4        9.89      208.19    216.45 o
 -10  10   4    24651.94    24936.17    620.37 o
  -8  10   4     1394.38     1871.26    285.30 o
  -6  10   4    38541.68    38742.12    513.42 o
  -4  10   4   140258.45   139866.94   1316.08 o
  -2  10   4    13705.08    14076.66    267.59 o
   0  10   4    36879.01    37149.88    510.83 o
   2  10   4    38513.32    37552.51    396.91 o
   4  10   4     4283.01     4221.92    229.10 o
   6  10   4    80401.96    81547.22   1082.63 o
   8  10   4    33943.32    33985.58    619.74 o
  10  10   4     2947.38     2456.73    299.53 o
 -11  11   4     2922.28     3811.54    719.89 o
  -9  11   4     2296.90     2294.43    317.64 o
  -7  11   4      147.65      -35.71    169.49 o
  -5  11   4     1360.14     1456.97    217.06 o
  -3  11   4      872.60     1305.44    270.01 o
  -1  11   4       32.27       48.33    108.54 o
   1  11   4     2105.37     2127.93    154.43 o
   3  11   4     1740.35     2422.47    409.52 o
   5  11   4     1115.87     1593.83    287.23 o
   7  11   4      384.71      522.60    281.01 o
   9  11   4       49.05       29.74    243.69 o
 -10  12   4    19819.50    21178.40    743.86 o
  -8  12   4     4162.55     5541.08    696.06 o
  -6  12   4    24188.33    23326.68    435.00 o
  -4  12   4    55676.88    55686.37    652.78 o
  -2  12   4     5658.73     5590.44    247.66 o
   0  12   4    26306.35    26495.68    628.16 o
   2  12   4    33987.09    33570.13    720.94 o
   4  12   4     7139.75     7778.83    788.14 o
   6  12   4    56057.67    58843.15   1007.46 o
   8  12   4    33268.50    33106.30    825.40 o
  10  12   4      219.21      -39.65    260.81 o
  -9  13   4     2957.02     3288.05    422.40 o
  -7  13   4      181.07      350.05    224.17 o
  -5  13   4     5851.07     5686.45    293.44 o
  -3  13   4       63.23      385.18    213.92 o
  -1  13   4     1308.19     1445.87    295.71 o
   1  13   4     4085.32     4033.88    302.62 o
   3  13   4       26.08      221.48    248.82 o
   5  13   4      391.84      676.76    305.59 o
   7  13   4     2661.81     3200.41    412.17 o
   9  13   4       18.15      200.39    312.19 o
  -8  14   4     2276.72     2460.86    381.43 o
  -6  14   4    20739.96    20439.00    463.83 o
  -4  14   4    59598.75    58448.84    748.75 o
  -2  14   4     1894.64     1801.89    271.10 o
   0  14   4    12634.85    13026.97    579.68 o
   2  14   4    35916.95    35506.58   1329.35 o
   4  14   4     2381.74     3069.49    389.99 o
   6  14   4    45451.97    46450.60   1008.64 o
   8  14   4    19403.49    20627.65    741.96 o
  -5  15   4     7287.25     6501.22    511.01 o
  -3  15   4     1871.34     1808.40    283.96 o
  -1  15   4       22.41      208.33    258.43 o
   1  15   4     6773.75     6378.51    517.41 o
   3  15   4       40.63      485.80    299.99 o
   5  15   4      773.35      977.59    341.75 o
  -4  16   4    52180.36    50920.61    877.57 o
  -2  16   4     6203.73     5243.38    382.79 o
   0  16   4    12387.45    12123.30    439.22 o
   2  16   4    16118.95    16132.32    625.38 o
   4  16   4     3174.90     3782.12    450.09 o
  -1  17   4       85.51      547.37    336.11 o
 -13   1   5      123.62      822.02    682.71 o
 -11   1   5     5028.92     5087.87    413.38 o
  -9   1   5    40481.23    37509.02   2007.53 o
  -7   1   5     1898.90     2111.50    211.18 o
  -5   1   5   210023.67   208881.00   1114.32 o
  -3   1   5   113403.66   114415.50    617.33 o
  -1   1   5     9952.05     9971.54    247.36 o
   1   1   5   215909.45   213389.73   1152.49 o
   3   1   5    85770.46    89372.38    762.08 o
   5   1   5    22467.87    23303.27    256.32 o
   7   1   5   125222.35   124890.35    841.37 o
   9   1   5     4398.38     4407.59    219.80 o
  11   1   5    11036.84    10838.66    330.34 o
  13   1   5    36287.72    35647.50    713.08 o
 -14   2   5      134.68      897.67    518.07 o
 -12   2   5       91.54     -210.29    263.65 o
 -10   2   5     5110.71     4655.98    277.49 o
  -8   2   5      110.78      427.04    129.42 o
  -6   2   5     1354.07     1268.15    217.19 o
  -4   2   5       17.71      126.20     79.83 o
  -2   2   5    47286.97    49214.76    589.25 o
   0   2   5    12029.63    11979.35    132.93 o
   2   2   5     2494.91     2439.99     76.44 o
   4   2   5      923.76      986.17    112.58 o
   6   2   5      803.50      828.74    105.40 o
   8   2   5      415.81      151.40    111.35 o
  10   2   5      172.03       63.64    115.87 o
  12   2   5      298.62      706.41    472.17 o
  14   2   5     1041.56      791.32    351.92 o
 -13   3   5     1830.97     2169.73    390.07 o
 -11   3   5    24553.30    25286.15    677.87 o
  -9   3   5    35289.57    35063.73   1016.91 o
  -7   3   5     6973.41     6769.76    214.77 o
  -5   3   5   121331.84   122244.05    965.89 o
  -3   3   5    47616.91    47814.53    551.97 o
  -1   3   5    20386.10    20129.72    294.10 o
   1   3   5   190693.17   184969.80   1070.86 o
   3   3   5    82939.05    83412.88    855.16 o
   5   3   5    61369.48    62153.82    855.61 o
   7   3   5   170463.64   169451.78   1250.57 o
   9   3   5     2061.29     2084.77    174.91 o
  11   3   5     2713.99     2717.93    334.82 o
  13   3   5    36829.66    36404.91    852.36 o
 -12   4   5      505.12     1264.81    378.20 o
 -10   4   5        5.02      276.51    184.03 o
  -8   4   5     1792.54     2007.10    267.97 o
  -6   4   5      134.99      352.64    179.82 o
  -4   4   5     3167.08     3244.76    123.51 o
  -2   4   5     1563.49     1577.01    137.02 o
   0   4   5       55.94       69.61     34.42 o
   2   4   5     1165.06     1003.02    129.25 o
   4   4   5     6278.97     6461.95    174.61 o
   6   4   5     1653.50     1740.61    171.04 o
   8   4   5      467.06      662.49    274.08 o
  10   4   5       48.50      392.56    301.18 o
  12   4   5        5.00      816.24    557.75 o
 -13   5   5     1371.12     2208.39    977.97 o
 -11   5   5     7691.90     8165.45    402.13 o
  -9   5   5    47591.02    47912.01    819.02 o
  -7   5   5     3591.05     3844.98    214.08 o
  -5   5   5   140903.88   141363.77    949.00 o
  -3   5   5    52320.93    50956.56    695.89 o
  -1   5   5     2653.42     3105.76    117.99 o
   1   5   5    87862.08    85350.18    628.49 o
   3   5   5    39475.25    39273.22    677.04 o
   5   5   5    27235.46    27522.58    372.74 o
   7   5   5   114889.88   112595.80   1728.06 o
   9   5   5     4760.28     5179.67    278.25 o
  11   5   5     5947.93     6049.80    358.33 o
  13   5   5    30112.14    30639.81    835.30 o
 -12   6   5      502.21      865.96    267.24 o
 -10   6   5      194.65      489.29    291.97 o
  -8   6   5        1.41      -59.45    156.88 o
  -6   6   5      394.05      571.59    165.69 o
  -4   6   5     2160.04     2283.12    256.13 o
  -2   6   5      206.53      260.14     95.79 o
   0   6   5     5551.65     6431.35     99.83 o
   2   6   5      817.87     1284.98    160.34 o
   4   6   5      579.49      776.00    156.61 o
   6   6   5        7.93       93.66    173.05 o
   8   6   5       48.39        0.98    146.68 o
  10   6   5     1010.92     1515.45    249.44 o
  12   6   5     1131.13     1205.91    303.17 o
 -13   7   5      123.73      740.46    417.85 o
 -11   7   5    12757.43    12283.14    460.60 o
  -9   7   5    25095.59    25317.67    537.56 o
  -7   7   5     6461.90     6320.08    257.98 o
  -5   7   5   111098.84   110585.60    850.72 o
  -3   7   5    81618.27    80876.20    644.45 o
  -1   7   5      263.73      596.29    187.43 o
   1   7   5   106317.73   107486.42    750.62 o
   3   7   5    29483.07    29726.92    479.09 o
   5   7   5    13933.12    13957.63    295.70 o
   7   7   5    71774.27    72808.71   1405.79 o
   9   7   5    12439.72    12531.03    377.33 o
  11   7   5     7530.52     7465.84    836.23 o
 -12   8   5       61.80      -54.88    239.35 o
 -10   8   5     1162.14     1656.18    351.82 o
  -8   8   5       24.88       17.04    157.68 o
  -6   8   5       31.24        4.92    121.87 o
  -4   8   5     1206.44     1270.28    148.06 o
  -2   8   5     2010.62     2016.41    184.98 o
   0   8   5     3543.89     3769.42    120.62 o
   2   8   5     9226.64     9289.88    282.30 o
   4   8   5       15.55      105.13    144.39 o
   6   8   5     4629.18     4158.00    238.37 o
   8   8   5       74.97      143.46    180.12 o
  10   8   5      322.81      444.65    221.66 o
  12   8   5      138.66      143.90    267.75 o
 -11   9   5    15731.60    15486.60    609.05 o
  -9   9   5    37085.61    38951.27    702.40 o
  -7   9   5     1861.59     2188.61    246.62 o
  -5   9   5    98853.39   100209.66    831.73 o
  -3   9   5    16537.68    16108.16    283.94 o
  -1   9   5      257.55      264.79     92.14 o
   1   9   5    91297.01    92723.38   1052.15 o
   3   9   5    37683.86    38913.13    653.64 o
   5   9   5    22446.77    22794.83    518.88 o
   7   9   5   100761.76   100575.50   1785.49 o
   9   9   5     8316.58     8059.59    344.87 o
  11   9   5     4217.47     4042.57    358.85 o
 -10  10   5       49.27      545.81    318.74 o
  -8  10   5      427.11      800.61    221.45 o
  -6  10   5      464.07      624.15    156.66 o
  -4  10   5     4655.81     4348.71    214.86 o
  -2  10   5     4982.29     4944.40    343.14 o
   0  10   5       24.98      295.89    193.12 o
   2  10   5      709.91      813.11    185.44 o
   4  10   5      122.87      425.22    207.96 o
   6  10   5      446.90      663.40    434.31 o
   8  10   5      639.64     1165.51    415.89 o
  10  10   5      600.64      174.60    358.86 o
  -9  11   5    27305.79    28778.51    654.24 o
  -7  11   5     9538.98     9323.45    496.14 o
  -5  11   5    40394.30    40343.34    543.49 o
  -3  11   5    61280.65    60414.20    631.02 o
  -1  11   5      221.97      148.64    121.41 o
   1  11   5    35490.23    35199.09    516.82 o
   3  11   5    35125.31    35524.27    709.49 o
   5  11   5    15933.50    15799.36    540.15 o
   7  11   5    68383.20    71192.30   1152.54 o
   9  11   5     5584.81     3923.56    426.96 o
 -10  12   5      123.46     1154.22    551.36 o
  -8  12   5        6.00     -243.55    243.55 o
  -6  12   5      527.85      936.99    190.31 o
  -4  12   5     1722.37     2090.52    226.13 o
  -2  12   5     1361.25     1379.30    174.28 o
   0  12   5     6714.54     6274.39    354.26 o
   2  12   5     1415.08     1618.71    205.56 o
   4  12   5       87.08      491.76    279.57 o
   6  12   5       38.39      484.34    287.98 o
   8  12   5       30.06      135.89    292.76 o
  -9  13   5    19435.19    18708.43    731.90 o
  -7  13   5     6202.16     5562.11    365.46 o
  -5  13   5    66592.45    63892.58    869.01 o
  -3  13   5    30319.33    29696.52    616.30 o
  -1  13   5     1645.66     2079.29    247.98 o
   1  13   5    42800.76    41901.49    646.73 o
   3  13   5     7861.33     8152.73    465.56 o
   5  13   5     9188.58     9864.48    509.52 o
   7  13   5    52518.20    54425.06   1088.14 o
  -8  14   5       12.60      118.31    263.49 o
  -6  14   5      286.10     1042.96    232.80 o
  -4  14   5     1100.63     1520.04    268.95 o
  -2  14   5     5515.84     5526.92    369.61 o
   0  14   5      103.82      409.23    485.04 o
   2  14   5       57.77     -265.66    279.52 o
   4  14   5      390.11      340.47    297.87 o
   6  14   5     3519.39     4101.86    478.13 o
  -5  15   5    37152.66    36402.15    724.55 o
  -3  15   5    17255.71    16871.84    498.63 o
  -1  15   5      218.68      647.89    408.56 o
   1  15   5    31291.44    31745.10    793.25 o
   3  15   5    13663.72    14149.20    663.60 o
   5  15   5    11322.07    11331.00    700.04 o
  -4  16   5     1134.93     1764.05    388.17 o
  -2  16   5      207.93      288.10    275.20 o
   0  16   5       80.13      107.94    256.65 o
   2  16   5     1073.70     2064.13    411.29 o
   4  16   5       33.16      -70.06    293.45 o
 -14   0   6    13740.64    13297.30    898.69 o
 -12   0   6     5820.44     4061.01    668.68 o
 -10   0   6    98485.19    98491.84   1806.20 o
  -8   0   6    61166.89    61259.80   1165.18 o
  -6   0   6    19437.04    20170.42    519.76 o
  -4   0   6   240052.27   241382.92   2280.57 o
  -2   0   6    45514.30    48064.36    440.69 o
   0   0   6      708.84     1112.95    137.09 o
   2   0   6   228523.25   224939.23   1620.63 o
   4   0   6    68955.12    70060.77   1175.56 o
   6   0   6    77489.10    74949.34   1092.30 o
   8   0   6    79354.42    78192.50    966.79 o
  10   0   6     1327.38     1688.25    345.52 o
  12   0   6    11678.63    11564.39    548.36 o
 -13   1   6     1172.60     1589.83    525.23 o
 -11   1   6       47.81      -22.71    220.49 o
  -9   1   6     1111.15     1473.22    262.77 o
  -7   1   6     2242.00     1949.06    260.57 o
  -5   1   6      209.11      227.16     85.00 o
  -3   1   6     4842.31     4664.17    107.65 o
  -1   1   6    18450.51    19287.73    195.63 o
   1   1   6      802.97     1024.04     84.58 o
   3   1   6     1072.94     1214.26    103.98 o
   5   1   6       66.73      239.51     90.77 o
   7   1   6      784.80      941.03    125.33 o
   9   1   6       44.87      477.91    162.71 o
  11   1   6      135.89       80.60    214.60 o
  13   1   6      158.47      289.80    236.26 o
 -14   2   6    15372.52    14925.91    719.23 o
 -12   2   6     1052.74     1465.06    352.94 o
 -10   2   6    52708.97    53682.73    903.60 o
  -8   2   6    30511.58    29047.82   1062.70 o
  -6   2   6    55896.13    56661.86    860.37 o
  -4   2   6   270150.28   270505.44   1693.97 o
  -2   2   6    13975.54    14232.93    169.81 o
   0   2   6    80464.41    81861.88    698.58 o
   2   2   6   261340.38   259206.09   1362.44 o
   4   2   6    24156.50    24670.70    353.88 o
   6   2   6    74264.20    73517.77    549.55 o
   8   2   6    51832.52    50803.96    960.85 o
  10   2   6      211.46      460.07    249.88 o
  12   2   6    17689.90    18202.69    596.79 o
 -13   3   6      618.55     1891.61    639.83 o
 -11   3   6      350.06      547.76    263.47 o
  -9   3   6     2189.40     2219.78    219.32 o
  -7   3   6      446.87      811.60    301.42 o
  -5   3   6     2198.14     2145.34    234.33 o
  -3   3   6     7415.49     8361.05    185.34 o
  -1   3   6     1721.42     1870.87     83.84 o
   1   3   6     5175.32     5234.43    143.88 o
   3   3   6     2264.42     2404.12    135.17 o
   5   3   6     2931.28     2956.38    145.23 o
   7   3   6       54.63      -31.99     90.04 o
   9   3   6     1680.16     1613.94    222.05 o
  11   3   6      224.34      538.52    212.91 o
  13   3   6      212.89      220.68    266.74 o
 -12   4   6      322.67      481.05    392.97 o
 -10   4   6    34914.92    34916.58   1387.99 o
  -8   4   6    36445.16    35472.55    707.82 o
  -6   4   6    28874.68    28726.02    415.10 o
  -4   4   6   223469.63   224894.11   1622.72 o
  -2   4   6    45427.62    46898.29    535.03 o
   0   4   6    25702.07    25591.33    280.10 o
   2   4   6   272823.91   274978.16   1967.30 o
   4   4   6    36223.77    38574.86    415.39 o
   6   4   6    66219.35    66217.37    715.43 o
   8   4   6    44640.14    44569.40    621.23 o
  10   4   6      153.64      340.17    314.74 o
  12   4   6    35377.85    34501.11    710.28 o
 -13   5   6      641.26      498.75    353.71 o
 -11   5   6       86.71      186.32    191.36 o
  -9   5   6     2807.51     2829.00    396.47 o
  -7   5   6     1275.64     1732.54    184.35 o
  -5   5   6      728.73      938.49    112.91 o
  -3   5   6     3677.98     3985.69    133.92 o
  -1   5   6    11094.23    11945.49    157.93 o
   1   5   6     2657.73     3430.64    183.58 o
   3   5   6    15557.99    15619.42    241.59 o
   5   5   6     2082.82     2152.48    156.23 o
   7   5   6     1273.07     1506.19    196.09 o
   9   5   6       22.80      211.45    179.19 o
  11   5   6       70.29      -23.30    177.92 o
  13   5   6      396.57      786.47    287.98 o
 -12   6   6      269.22      143.49    269.55 o
 -10   6   6    68292.25    66346.12   1241.50 o
  -8   6   6    40564.73    40013.33   1003.09 o
  -6   6   6    18542.03    17947.94    355.46 o
  -4   6   6   145006.41   143965.45   1753.60 o
  -2   6   6      923.19     1092.77    106.42 o
   0   6   6    15032.15    15410.42    253.03 o
   2   6   6   159970.81   160470.80   1526.29 o
   4   6   6    55565.53    56690.55    973.32 o
   6   6   6    62038.65    62934.11    728.72 o
   8   6   6    54773.47    54093.73    698.20 o
  10   6   6      395.72      429.07    229.37 o
  12   6   6    16685.28    17111.01    524.44 o
 -11   7   6        7.37      -83.25    206.72 o
  -9   7   6      756.92     1114.88    251.19 o
  -7   7   6      414.92      650.97    255.61 o
  -5   7   6     2151.99     2265.84    216.64 o
  -3   7   6     3101.14     2641.85    231.38 o
  -1   7   6       80.45      358.73    162.34 o
   1   7   6      806.29      665.92    168.39 o
   3   7   6       26.81        0.34     60.25 o
   5   7   6      642.94      606.52    231.31 o
   7   7   6      460.19      452.04    163.69 o
   9   7   6     1532.41     1780.72    249.39 o
  11   7   6       83.71       13.20    266.02 o
 -12   8   6      578.09      566.05    271.40 o
 -10   8   6    53424.36    53415.68    868.62 o
  -8   8   6    27918.89    27362.50    550.34 o
  -6   8   6    38766.45    38642.82    448.04 o
  -4   8   6   120082.92   119458.70   1140.74 o
  -2   8   6     4035.28     3765.65    177.30 o
   0   8   6    16000.99    15825.09    292.69 o
   2   8   6   142522.94   143511.28   1298.16 o
   4   8   6     7123.78     6813.83    258.97 o
   6   8   6    37828.80    37906.78   1104.69 o
   8   8   6    35517.63    35228.79    596.76 o
  10   8   6      155.13      541.62    226.46 o
  12   8   6    15989.15    16140.98    561.22 o
 -11   9   6      128.73       16.73    237.74 o
  -9   9   6      170.80      247.29    231.27 o
  -7   9   6        1.54      445.05    246.95 o
  -5   9   6     3886.49     3397.41    227.33 o
  -3   9   6     5228.32     4577.64    177.60 o
  -1   9   6      242.90      269.60     94.48 o
   1   9   6     4277.19     4104.71    210.28 o
   3   9   6      877.87      962.64    223.35 o
   5   9   6      141.00       48.06    194.93 o
   7   9   6     2412.55     2433.61    258.56 o
   9   9   6      619.70      992.65    231.50 o
  11   9   6       75.47       -2.28    249.79 o
 -10  10   6    28582.74    28367.30    772.44 o
  -8  10   6    31686.53    31169.29    621.61 o
  -6  10   6    18308.19    17816.51    367.62 o
  -4  10   6   144980.03   143889.47   2208.81 o
  -2  10   6     8170.58     8264.58    328.96 o
   0  10   6    19032.71    18900.96    373.67 o
   2  10   6   106209.05   108807.78   1205.92 o
   4  10   6     8115.34     8225.69    418.61 o
   6  10   6    15888.43    16760.68    559.80 o
   8  10   6    22208.27    22797.77    659.91 o
  10  10   6      163.70      480.07    296.16 o
  -9  11   6     1658.91     1966.66    320.18 o
  -7  11   6      357.18       71.13    175.58 o
  -5  11   6      492.21      475.81    156.78 o
  -3  11   6     2230.83     2187.49    232.30 o
  -1  11   6     5046.28     4664.58    257.60 o
   1  11   6     2980.94     2982.00    212.83 o
   3  11   6     3849.58     4064.61    584.23 o
   5  11   6     1225.61     1421.93    322.31 o
   7  11   6     6142.38     5846.83    462.44 o
   9  11   6      128.16      663.87    355.47 o
  -8  12   6    27437.16    27336.46    665.12 o
  -6  12   6    14346.03    14340.14    380.35 o
  -4  12   6    56964.14    56159.61    665.72 o
  -2  12   6     7123.83     7035.45    352.34 o
   0  12   6     3554.95     3747.32    342.71 o
   2  12   6   102657.39   101153.73   2216.58 o
   4  12   6    11226.76    11683.91    508.73 o
   6  12   6    29501.07    31621.19    790.69 o
   8  12   6    22640.92    23313.62    768.93 o
  -9  13   6      794.69     1150.65    532.82 o
  -7  13   6        2.30      109.28    201.01 o
  -5  13   6     2260.24     2349.23    280.76 o
  -3  13   6     1620.55     2002.46    293.95 o
  -1  13   6     1240.61     1674.00    235.16 o
   1  13   6     1489.62     1840.03    301.45 o
   3  13   6      922.73      993.91    320.61 o
   5  13   6       30.50     -300.09    300.09 o
   7  13   6     2054.39     2209.76    422.86 o
  -6  14   6     8489.24     7898.00    399.31 o
  -4  14   6    40852.10    40569.88    798.81 o
  -2  14   6     1990.30     1701.79    300.21 o
   0  14   6    11121.64    10478.74    403.28 o
   2  14   6    38517.46    41099.34    892.49 o
   4  14   6    13634.35    12936.08    608.06 o
   6  14   6    23403.96    24537.38    787.19 o
  -5  15   6     2536.44     2778.48    370.27 o
  -3  15   6     2439.06     2400.90    349.85 o
  -1  15   6      197.02      539.33    242.96 o
   1  15   6      316.21      458.47    298.20 o
   3  15   6       79.98      -12.20    262.36 o
   5  15   6       23.28     -247.58    349.72 o
  -4  16   6    30925.87    31177.55    829.26 o
  -2  16   6     4390.48     3883.52    355.80 o
   0  16   6     5577.70     6507.50    493.54 o
   2  16   6    33563.28    34628.59    886.54 o
 -13   1   7     4260.97     4936.66    616.60 o
 -11   1   7     8677.85     8576.96    470.40 o
  -9   1   7   103534.29   106266.39   1279.75 o
  -7   1   7     6692.81     6586.53    471.69 o
  -5   1   7    32599.34    33139.14    578.97 o
  -3   1   7   123219.83   122329.05    898.23 o
  -1   1   7     6446.95     6659.70    163.17 o
   1   1   7   142215.19   142261.75    946.86 o
   3   1   7   138318.91   139038.39   1272.85 o
   5   1   7      407.80      768.54    172.89 o
   7   1   7    61889.81    60929.70    551.12 o
   9   1   7    13446.43    13482.38    299.48 o
  11   1   7     2308.29     2730.80    283.56 o
  13   1   7    43680.80    43213.84    838.11 o
 -14   2   7       52.34      561.08    391.28 o
 -12   2   7      745.35      310.96    308.51 o
 -10   2   7      373.99      453.36    282.53 o
  -8   2   7      150.18      188.92    179.49 o
  -6   2   7     3713.41     3569.87    225.70 o
  -4   2   7     5147.61     6056.10    181.26 o
  -2   2   7     5141.58     5554.86    152.63 o
   0   2   7    19844.19    20332.46    282.93 o
   2   2   7      139.99      289.50     82.09 o
   4   2   7     6108.82     5860.70    141.64 o
   6   2   7     3055.06     2401.90    166.40 o
   8   2   7     3180.85     3485.91    185.56 o
  10   2   7      140.36      315.11    157.85 o
  12   2   7       52.69      201.09    219.60 o
 -13   3   7     2702.57     3281.58    437.54 o
 -11   3   7    12426.24    12766.43    561.02 o
  -9   3   7   140593.58   133824.42   3931.52 o
  -7   3   7    16616.87    16220.33    318.37 o
  -5   3   7    14569.53    14197.77    299.32 o
  -3   3   7    40271.77    39212.71    508.33 o
  -1   3   7     5215.65     5088.25    126.20 o
   1   3   7    95508.91    93822.52    734.43 o
   3   3   7    94126.11    92139.77   1141.19 o
   5   3   7    13438.79    13175.64    302.52 o
   7   3   7   100111.17    99756.60   1432.06 o
   9   3   7    16580.09    16199.29    416.19 o
  11   3   7     4007.09     3974.52    336.56 o
  13   3   7    34253.82    33551.92    735.88 o
 -12   4   7      160.05      269.19    364.56 o
 -10   4   7     1496.49     1878.05    346.49 o
  -8   4   7      321.15      236.42    161.23 o
  -6   4   7     2230.91     2023.51    166.40 o
  -4   4   7     2853.93     2840.50    162.13 o
  -2   4   7     1921.62     1790.40    153.01 o
   0   4   7      758.51      765.55     71.71 o
   2   4   7      250.25      367.40     76.76 o
   4   4   7       21.08       19.51     89.01 o
   6   4   7       44.55       94.64    166.53 o
   8   4   7     2988.52     3294.98    260.80 o
  10   4   7     2653.81     2728.22    273.76 o
  12   4   7      634.99      688.23    356.62 o
 -13   5   7      354.26     1175.11    490.72 o
 -11   5   7     9536.32     8900.36    396.71 o
  -9   5   7    88243.20    86137.90   1495.94 o
  -7   5   7     5500.36     6076.22    316.79 o
  -5   5   7    39702.12    38396.04    599.72 o
  -3   5   7    95439.10    96803.82   1334.82 o
  -1   5   7      575.28      860.70     90.65 o
   1   5   7    91266.09    88117.92    623.61 o
   3   5   7   140720.92   142253.73   1199.83 o
   5   5   7     6353.48     6002.01    197.55 o
   7   5   7    46453.64    45882.79    588.83 o
   9   5   7    19614.57    18827.26    459.38 o
  11   5   7     2828.15     3116.44    419.32 o
  13   5   7    27772.37    29106.21    870.16 o
 -12   6   7      890.84     1058.63    427.98 o
 -10   6   7     1228.95     1686.72    258.38 o
  -8   6   7      187.20      252.41    173.53 o
  -6   6   7      896.88      834.11    170.58 o
  -4   6   7      481.61      521.17    104.44 o
  -2   6   7     1383.08     1390.56    102.70 o
   0   6   7     2085.88     2119.42    151.69 o
   2   6   7     2092.73     1823.04    106.87 o
   4   6   7      891.27      931.96    116.64 o
   6   6   7      347.73      373.19    148.97 o
   8   6   7       29.42      499.83    247.53 o
  10   6   7      421.26      626.03    290.83 o
  12   6   7        5.48      294.72    339.37 o
 -11   7   7     4822.28     4762.01    760.63 o
  -9   7   7    52815.98    53639.91    805.18 o
  -7   7   7    10796.08    10493.93    349.78 o
  -5   7   7    43255.22    42452.54    657.05 o
  -3   7   7    92128.14    91164.81    995.86 o
  -1   7   7     6840.50     7674.95    296.99 o
   1   7   7    80937.07    78884.09   1243.69 o
   3   7   7   108405.67   109013.66   1448.73 o
   5   7   7     3855.02     3417.23    183.25 o
   7   7   7    33108.38    33484.97    539.26 o
   9   7   7     7674.81     7648.78    357.28 o
  11   7   7      578.94     1444.09    348.50 o
 -12   8   7      136.67      147.48    317.29 o
 -10   8   7      874.00     1536.30    289.62 o
  -8   8   7     3733.29     3683.73    398.95 o
  -6   8   7     3181.35     3031.67    169.99 o
  -4   8   7      130.66      163.43    109.39 o
  -2   8   7     6289.24     6340.95    199.61 o
   0   8   7     5393.04     5083.93    204.90 o
   2   8   7      500.65      755.84    190.78 o
   4   8   7     1323.28     1683.10    227.00 o
   6   8   7     2549.89     2735.64    231.80 o
   8   8   7     2604.67     3170.45    271.55 o
  10   8   7        8.74      181.40    200.60 o
  12   8   7     1818.92     2006.34    430.99 o
 -11   9   7    11437.23     9882.15    481.12 o
  -9   9   7    50084.22    51569.27    961.00 o
  -7   9   7    15570.41    15633.74    481.69 o
  -5   9   7    45388.25    44515.38    526.44 o
  -3   9   7    23748.05    23201.82    403.31 o
  -1   9   7      292.40      375.19    186.95 o
   1   9   7    59347.35    58027.64    599.76 o
   3   9   7    68976.98    69679.95   1004.17 o
   5   9   7     8648.66     9261.24    411.29 o
   7   9   7    39744.48    41405.59    798.72 o
   9   9   7     9847.49    10521.94    484.94 o
  11   9   7     1511.74     1867.47    400.95 o
 -10  10   7      149.91      584.27    258.25 o
  -8  10   7      528.45      492.82    277.51 o
  -6  10   7        6.75      528.02    203.83 o
  -4  10   7       76.61     -106.56    133.80 o
  -2  10   7      988.25     1838.69    212.85 o
   0  10   7       26.98      109.34    159.53 o
   2  10   7     3838.99     3114.32    256.58 o
   4  10   7      104.13       47.48    212.13 o
   6  10   7      537.63      660.91    273.28 o
   8  10   7     1820.86     1554.48    362.10 o
  10  10   7      159.86      198.77    285.97 o
  -9  11   7    63703.59    62310.33   1106.06 o
  -7  11   7     5452.67     4918.89    380.84 o
  -5  11   7    16487.07    16329.42    366.93 o
  -3  11   7    50707.16    50044.02    700.13 o
  -1  11   7     1178.53     1660.52    302.24 o
   1  11   7    51236.86    50006.97    645.11 o
   3  11   7    60332.75    61914.47   1085.21 o
   5  11   7     4701.67     5055.12    480.19 o
   7  11   7    34163.09    34192.04    809.43 o
   9  11   7     6861.89     6245.28    513.74 o
  -8  12   7      212.48      365.50    277.90 o
  -6  12   7     1612.66     2766.79    370.94 o
  -4  12   7     2084.32     1790.67    376.80 o
  -2  12   7      352.77     1046.07    209.31 o
   0  12   7     1260.63     1410.20    214.76 o
   2  12   7     5763.39     5558.78    404.29 o
   4  12   7        2.97      114.97    507.62 o
   6  12   7      247.80      229.33    274.89 o
   8  12   7      472.05      713.30    355.20 o
  -7  13   7     5236.87     4726.22    472.91 o
  -5  13   7    18475.71    17330.46    493.60 o
  -3  13   7    38021.11    37198.27   1082.75 o
  -1  13   7     2237.87     2679.45    270.70 o
   1  13   7    52372.10    52253.65   1476.39 o
   3  13   7    48959.93    49310.75    978.98 o
   5  13   7     3823.17     4427.09    494.46 o
   7  13   7    18887.76    18646.99    725.77 o
  -6  14   7       40.10     -107.36    261.75 o
  -4  14   7      212.88      219.02    220.63 o
  -2  14   7       73.93      -18.99    175.42 o
   0  14   7     1105.07     1450.62    334.82 o
   2  14   7     1186.54     1757.75    389.36 o
   4  14   7     1121.55     1314.76    385.32 o
   6  14   7      389.27      390.54    340.06 o
  -5  15   7    13464.79    13793.42    574.63 o
  -3  15   7    25577.32    24621.29    618.54 o
  -1  15   7     1022.28     1489.95    577.75 o
   1  15   7    32721.72    33008.66   1358.07 o
   3  15   7    47619.21    47192.66   1070.77 o
   5  15   7     4795.24     4777.16    598.44 o
  -2  16   7      738.56     1274.65    442.41 o
   0  16   7      685.99      833.94    357.13 o
   2  16   7     4289.11     4622.96    504.91 o
 -12   0   8      433.46     1109.04    691.59 o
 -10   0   8    79354.97    78725.60   1652.20 o
  -8   0   8   141600.75   146757.59   2105.60 o
  -6   0   8     5866.39     5690.28    406.98 o
  -4   0   8    87726.23    83089.63   1139.47 o
  -2   0   8     7832.58     6826.81    207.42 o
   0   0   8     2122.15     2118.26    161.82 o
   2   0   8   315624.88   312276.84   1918.55 o
   4   0   8     9364.02     7670.80    238.88 o
   6   0   8    19681.32    20005.55    415.00 o
   8   0   8    80342.60    78488.74   1010.95 o
  10   0   8     8651.00     8558.40    403.52 o
  12   0   8    20453.29    19524.34    920.78 o
 -13   1   8      272.47      341.93    423.71 o
 -11   1   8      254.28       19.64    239.37 o
  -9   1   8        2.45      207.69    284.02 o
  -7   1   8       54.34       66.83    165.69 o
  -5   1   8      209.71      150.68     95.42 o
  -3   1   8      335.05      204.54     77.18 o
  -1   1   8    18974.43    19408.49    231.08 o
   1   1   8     1737.47     1727.94    115.63 o
   3   1   8      199.37      351.18    139.92 o
   5   1   8     8511.69     8933.54    281.67 o
   7   1   8        1.30      285.73    194.93 o
   9   1   8     1023.04     1041.62    166.57 o
  11   1   8       15.21      132.41    233.76 o
  13   1   8       27.67      -51.33    273.27 o
 -12   2   8      687.90     1069.40    348.07 o
 -10   2   8    53418.61    54524.39    982.30 o
  -8   2   8    86467.17    82092.99   2707.44 o
  -6   2   8     6640.85     6769.84    456.19 o
  -4   2   8   108140.34   107143.18   1078.26 o
  -2   2   8    25388.02    24442.96    352.05 o
   0   2   8    46349.97    48302.50    472.16 o
   2   2   8   210670.98   201757.41   1136.38 o
   4   2   8    34898.89    34352.15    435.11 o
   6   2   8     1315.89     1356.50    118.70 o
   8   2   8    41647.04    40699.92    466.38 o
  10   2   8     5894.99     5685.45    328.76 o
  12   2   8    17945.92    18700.18    632.54 o
 -13   3   8        6.41     1306.59    735.36 o
 -11   3   8     1547.70     2012.77    354.66 o
  -9   3   8       18.73      519.18    260.48 o
  -7   3   8     2777.21     3177.13    368.14 o
  -5   3   8      252.64      253.37    144.21 o
  -3   3   8      186.15       60.23     77.14 o
  -1   3   8     1344.71     1577.64    100.81 o
   1   3   8     3246.12     3231.98    126.37 o
   3   3   8      800.98      991.25    111.12 o
   5   3   8     1217.25     1286.49    111.37 o
   7   3   8      220.41      424.35    168.34 o
   9   3   8      916.82     1092.67    214.22 o
  11   3   8      172.86      302.12    211.60 o
  13   3   8      385.48      694.52    388.60 o
 -12   4   8      693.07      868.60    371.01 o
 -10   4   8    57556.10    55811.96   2860.96 o
  -8   4   8    72034.91    71890.62   1190.14 o
  -6   4   8     3399.76     3698.95    265.75 o
  -4   4   8    96389.87    95379.34    645.36 o
  -2   4   8    79389.63    78449.05   1192.00 o
   0   4   8    19086.25    18824.93    271.17 o
   2   4   8   209552.47   205942.89   1219.69 o
   4   4   8    17594.63    17698.84    402.70 o
   6   4   8      996.81     1153.59    169.18 o
   8   4   8    26408.43    27553.33    514.80 o
  10   4   8     3352.28     3803.19    483.81 o
  12   4   8    14517.21    14589.52    676.48 o
 -13   5   8       43.40      226.93    352.68 o
 -11   5   8      422.62      210.63    295.51 o
  -9   5   8     8108.11     7881.08    333.11 o
  -7   5   8      562.90      941.02    178.30 o
  -5   5   8     2390.94     2339.81    182.07 o
  -3   5   8      107.39      154.35    183.32 o
  -1   5   8     1186.99     1124.63     80.88 o
   1   5   8      155.62      209.53    113.07 o
   3   5   8       13.25       62.72    152.84 o
   5   5   8      381.80      402.02    129.25 o
   7   5   8     7000.38     7126.80    404.43 o
   9   5   8      929.44     1018.81    294.63 o
  11   5   8     1279.35     1349.76    295.37 o
 -12   6   8     2721.92     2826.96    429.39 o
 -10   6   8    59835.36    58665.99   1482.14 o
  -8   6   8    93348.23    91859.95   1681.67 o
  -6   6   8     4136.61     4365.48    233.34 o
  -4   6   8    73688.58    72932.83    996.47 o
  -2   6   8    29752.13    29997.10    319.64 o
   0   6   8      786.38     1190.32    139.88 o
   2   6   8   169444.16   162089.61   1889.40 o
   4   6   8    28725.27    27275.15    726.04 o
   6   6   8      663.33      905.08    157.01 o
   8   6   8    76976.30    77751.15   1630.30 o
  10   6   8     4162.88     4464.46    364.37 o
  12   6   8    11920.03    11841.42    508.53 o
 -11   7   8      149.41      111.14    221.88 o
  -9   7   8      996.92     1374.36    228.81 o
  -7   7   8      414.67      664.26    207.17 o
  -5   7   8      380.46      393.43    111.58 o
  -3   7   8     5900.33     5596.49    211.06 o
  -1   7   8     2531.81     2667.62    239.10 o
   1   7   8     4966.82     4701.20    250.72 o
   3   7   8     3526.26     3386.06    259.98 o
   5   7   8      278.95      107.47    194.48 o
   7   7   8       58.47      -39.00    203.11 o
   9   7   8     3042.94     3268.72    293.12 o
  11   7   8      506.93      186.42    233.22 o
 -12   8   8     1574.61     1528.34    392.33 o
 -10   8   8    24530.62    24868.67    956.29 o
  -8   8   8    62620.09    62494.40    864.08 o
  -6   8   8     3280.73     2833.49    266.61 o
  -4   8   8    30429.69    29688.54    546.37 o
  -2   8   8    45327.47    44996.82    571.21 o
   0   8   8    15073.94    15372.97    309.55 o
   2   8   8   159811.56   156985.19   1786.63 o
   4   8   8    16807.24    16513.20    475.63 o
   6   8   8     6774.98     7082.12    362.44 o
   8   8   8    49806.11    51044.18    932.46 o
  10   8   8     3532.38     4078.84    524.88 o
 -11   9   8      410.18      394.33    243.29 o
  -9   9   8     2772.21     3586.52    327.60 o
  -7   9   8     1213.42     1612.34    288.64 o
  -5   9   8       21.00      237.60    163.81 o
  -3   9   8     3205.87     2963.34    187.93 o
  -1   9   8     2269.49     2380.79    197.16 o
   1   9   8     9461.27     8806.48    264.46 o
   3   9   8     3128.63     2641.34    287.40 o
   5   9   8      816.68      956.62    275.31 o
   7   9   8      778.20     1362.74    314.19 o
   9   9   8       33.88      552.18    317.65 o
  11   9   8      229.14      541.52    346.04 o
 -10  10   8    23465.98    23074.13    626.65 o
  -8  10   8    27451.93    26860.40    603.19 o
  -6  10   8      309.28      479.99    196.77 o
  -4  10   8    46223.79    45164.50    530.53 o
  -2  10   8    31601.28    30099.70    497.91 o
   0  10   8    23960.36    24129.74    535.47 o
   2  10   8   121319.93   121852.79   2385.50 o
   4  10   8    22992.48    22423.80    617.17 o
   6  10   8     2735.77     2901.83    351.80 o
   8  10   8    29910.34    31000.03    782.33 o
  10  10   8     2816.24     2403.90    432.81 o
  -9  11   8     9053.35     8245.23    445.77 o
  -7  11   8     4510.76     4465.49    317.45 o
  -5  11   8      916.94     1209.52    175.71 o
  -3  11   8      946.33     1186.13    220.92 o
  -1  11   8      318.67      846.83    362.51 o
   1  11   8     2744.24     1970.08    217.23 o
   3  11   8     2286.78     2179.87    328.58 o
   5  11   8      109.58     -127.11    249.84 o
   7  11   8     2082.53     2379.47    391.15 o
   9  11   8      645.68      816.50    321.02 o
  -8  12   8    32605.64    32327.78    691.80 o
  -6  12   8     1171.51     1259.07    253.19 o
  -4  12   8    48316.55    46832.56    845.66 o
  -2  12   8    13087.44    13140.92    392.78 o
   0  12   8     4030.00     3923.60    261.86 o
   2  12   8    84449.55    85946.00   1469.42 o
   4  12   8    16216.79    17167.33    599.63 o
   6  12   8     5113.69     5254.08    473.56 o
   8  12   8    20394.38    21815.39    779.10 o
  -7  13   8     1105.45     1370.11    340.09 o
  -5  13   8      986.22     1383.68    248.22 o
  -3  13   8     2823.42     3348.92    449.44 o
  -1  13   8      307.91      465.12    361.89 o
   1  13   8     2605.30     2401.40    383.57 o
   3  13   8     6916.41     5984.00    462.87 o
   5  13   8      233.96      110.01    291.01 o
   7  13   8       48.17      651.31    371.34 o
  -6  14   8     2876.48     3511.62    532.62 o
  -4  14   8    25411.69    25140.93    641.88 o
  -2  14   8    14179.90    13235.63    504.91 o
   0  14   8     8115.04     8498.07    466.89 o
   2  14   8    55259.61    56691.72   1066.93 o
   4  14   8    12025.07    12740.76    934.29 o
   6  14   8     5007.15     4718.39    495.21 o
  -5  15   8      157.51      -72.57    255.68 o
  -3  15   8     2792.00     3162.22    507.43 o
  -1  15   8     1271.00     1683.22    344.97 o
   1  15   8     4062.09     3490.77    427.38 o
   3  15   8     7138.61     7328.59    547.63 o
   5  15   8        8.60     -212.86    387.49 o
  -2  16   8    11337.55    10210.17    578.51 o
   0  16   8     9145.73     8410.01    550.17 o
   2  16   8    51800.72    51479.81   1169.73 o
 -13   1   9    11264.14    12177.02    653.19 o
 -11   1   9     2077.82     2306.07    366.68 o
  -9   1   9    57228.34    59011.54    964.05 o
  -7   1   9     3478.99     3735.84    293.28 o
  -5   1   9      445.12      790.43    179.44 o
  -3   1   9   121221.89   117395.45   1160.76 o
  -1   1   9    11751.91    10852.74    358.72 o
   1   1   9    71024.05    69910.55   1102.41 o
   3   1   9   141594.48   138082.56   1343.44 o
   5   1   9     1377.02     1877.50    136.96 o
   7   1   9    22326.94    21523.43    428.27 o
   9   1   9    46321.35    45967.40    639.12 o
  11   1   9     5210.64     5286.15    341.76 o
  13   1   9    34087.27    34037.73    896.08 o
 -12   2   9      744.03      809.04    360.73 o
 -10   2   9       99.37      -30.34    217.14 o
  -8   2   9     7014.07     6169.28    377.53 o
  -6   2   9     2481.98     2150.70    168.16 o
  -4   2   9     1170.05     1412.56    109.53 o
  -2   2   9     2492.89     2641.19    226.65 o
   0   2   9     5324.58     5207.30    152.92 o
   2   2   9     2797.13     2664.63    195.52 o
   4   2   9      196.80      473.83    245.72 o
   6   2   9      305.28      468.36    201.72 o
   8   2   9      453.78      509.15    134.08 o
  10   2   9        3.41      533.52    268.49 o
  12   2   9       30.48      -48.66    233.22 o
 -13   3   9    10032.48    10976.25    669.02 o
 -11   3   9     2104.93     2642.85    388.18 o
  -9   3   9    96630.83    91263.09   4729.62 o
  -7   3   9    31412.93    30994.52    659.20 o
  -5   3   9     6742.49     7094.58    397.45 o
  -3   3   9    66991.18    64749.18    674.73 o
  -1   3   9    13905.53    14533.94    219.32 o
   1   3   9    15946.02    14632.19    206.09 o
   3   3   9   129328.82   125914.76   2045.90 o
   5   3   9      216.47      532.80    162.81 o
   7   3   9    24067.04    23098.40    493.03 o
   9   3   9    56673.18    56678.27   1120.78 o
  11   3   9    10355.14     9945.38    430.91 o
  13   3   9    23281.11    22675.78    640.47 o
 -12   4   9      220.55       31.90    360.77 o
 -10   4   9      155.87      144.69    257.88 o
  -8   4   9      382.64     1414.33    295.14 o
  -6   4   9       40.67       62.31    167.64 o
  -4   4   9     1974.09     2502.53    174.50 o
  -2   4   9     5022.11     5383.86    152.34 o
   0   4   9     2373.31     2563.77    103.80 o
   2   4   9     7530.10     6766.93    203.59 o
   4   4   9      153.96      -60.58    118.79 o
   6   4   9     2044.42     2214.84    206.49 o
   8   4   9      132.77      -33.48    158.22 o
  10   4   9      691.81      849.46    248.46 o
  12   4   9      405.68     1086.43    442.27 o
 -13   5   9     6699.78     7711.78    598.77 o
 -11   5   9    10215.45     9094.79    542.12 o
  -9   5   9    62278.11    64307.42   1083.34 o
  -7   5   9    11899.42    11644.07    343.69 o
  -5   5   9     1382.41     1584.05    184.82 o
  -3   5   9   126011.37   124707.12   1079.77 o
  -1   5   9     1603.43     1260.50     95.16 o
   1   5   9    68788.48    68226.52   1075.93 o
   3   5   9   140843.03   134785.92   2593.65 o
   5   5   9      289.71      704.20    176.72 o
   7   5   9     8671.33     9099.21    312.84 o
   9   5   9    51364.87    51724.12    843.67 o
  11   5   9     3409.44     3935.70    479.47 o
 -12   6   9       64.09      -35.57    293.17 o
 -10   6   9       39.89       31.87    190.64 o
  -8   6   9       10.00       30.09    161.49 o
  -6   6   9      476.09      345.54    159.31 o
  -4   6   9       38.75      -94.57     94.57 o
  -2   6   9       41.68       40.78     79.04 o
   0   6   9      151.60      102.25    115.17 o
   2   6   9     8427.13     8432.36    218.91 o
   4   6   9     4488.43     4456.25    293.02 o
   6   6   9     6359.66     6021.78    388.75 o
   8   6   9      245.33      423.75    222.77 o
  10   6   9     1348.27     1279.19    260.28 o
  12   6   9       32.11      358.17    292.42 o
 -11   7   9     1449.28     2840.55    622.08 o
  -9   7   9    70452.38    70636.59   1212.81 o
  -7   7   9     2103.74     2248.14    242.95 o
  -5   7   9      365.76     1095.93    193.82 o
  -3   7   9    67202.92    65869.37    839.10 o
  -1   7   9    20717.88    20504.50    508.18 o
   1   7   9    66486.62    65053.48    820.55 o
   3   7   9   121720.46   122407.72   1266.81 o
   5   7   9      553.62      945.55    263.46 o
   7   7   9    33670.23    32803.04   1218.55 o
   9   7   9    17689.61    17582.10    478.93 o
  11   7   9     7909.73     8215.07    554.96 o
 -10   8   9     1199.21     1664.05    292.47 o
  -8   8   9     2828.10     2650.63    290.38 o
  -6   8   9      727.93      898.35    209.26 o
  -4   8   9      673.94     1122.00    195.63 o
  -2   8   9       48.26      159.44    100.20 o
   0   8   9      710.68      834.76    151.33 o
   2   8   9      754.32      754.33    295.57 o
   4   8   9        8.63     -104.01    213.42 o
   6   8   9      319.41      582.46    267.00 o
   8   8   9     1377.69     1451.99    351.53 o
  10   8   9     1225.28     1387.52    465.28 o
 -11   9   9     6796.69     5649.81    446.64 o
  -9   9   9    53694.07    54848.30   1037.40 o
  -7   9   9    19605.44    19287.58    495.09 o
  -5   9   9      438.17      514.85    231.62 o
  -3   9   9    60465.33    58553.44    901.33 o
  -1   9   9     5832.31     5761.26    245.71 o
   1   9   9    35405.04    34268.22    477.76 o
   3   9   9    65605.55    66276.38   1375.20 o
   5   9   9     5665.40     5565.43    532.66 o
   7   9   9    16481.25    17410.23    620.35 o
   9   9   9    44774.66    45613.79   1114.06 o
 -10  10   9      145.70        9.64    325.76 o
  -8  10   9     1874.62     2969.77    424.93 o
  -6  10   9      412.73      311.83    210.30 o
  -4  10   9     2544.53     2255.42    182.22 o
  -2  10   9      812.51      875.67    200.36 o
   0  10   9      999.56     1099.67    185.70 o
   2  10   9     1953.03     2076.30    325.25 o
   4  10   9       68.87      248.48    257.78 o
   6  10   9       69.52      138.83    492.10 o
   8  10   9       88.46     -155.72    304.45 o
  10  10   9        9.15      -37.41    287.86 o
  -9  11   9    58493.55    58241.23    971.40 o
  -7  11   9     4771.75     5415.60    345.19 o
  -5  11   9     7545.06     6834.28    318.17 o
  -3  11   9    33960.78    34177.88    721.84 o
  -1  11   9    10320.39     9388.73    344.66 o
   1  11   9    36922.26    36410.16    951.78 o
   3  11   9    71517.26    72046.51   1140.15 o
   5  11   9      449.87     1253.18    332.74 o
   7  11   9    18695.05    17807.99    707.16 o
   9  11   9    28543.65    28383.20    852.67 o
  -8  12   9      303.00      776.60    331.67 o
  -6  12   9       63.75      301.85    352.36 o
  -4  12   9      610.90      309.54    207.55 o
  -2  12   9      248.13     -169.13    198.89 o
   0  12   9     1089.85     1149.02    211.29 o
   2  12   9     4552.33     4030.06    423.14 o
   4  12   9       68.62     -206.70    291.43 o
   6  12   9       16.97      462.88    356.61 o
   8  12   9      271.36     -159.15    334.70 o
  -7  13   9     5469.49     5524.88    466.67 o
  -5  13   9     1024.66     1508.69    337.91 o
  -3  13   9    46872.09    45739.27    766.71 o
  -1  13   9    11549.28    10602.24    661.06 o
   1  13   9    36322.57    34367.37    860.29 o
   3  13   9    54426.87    55246.57   1891.22 o
   5  13   9     2142.57     1505.53    391.95 o
   7  13   9     5995.96     6983.34   1229.93 o
  -6  14   9       15.83      558.02    321.05 o
  -4  14   9      103.95     -167.77    231.96 o
  -2  14   9      453.11      692.09    263.99 o
   0  14   9      796.67     1089.70    350.56 o
   2  14   9     1575.78     1992.17    411.60 o
   4  14   9     1128.40     1832.43    426.46 o
   6  14   9      106.20      275.00    349.43 o
  -3  15   9    29997.19    28740.80    715.26 o
  -1  15   9     8500.52     8665.16    634.51 o
   1  15   9    15257.99    15333.29    676.96 o
   3  15   9    33560.75    33279.49    947.32 o
   0  16   9       25.50     -312.23    316.76 o
 -12   0  10     4763.29     5667.23   1457.62 o
 -10   0  10    35585.20    35195.15   1159.86 o
  -8   0  10    93372.25    96490.41   1709.74 o
  -6   0  10     7096.00     6764.06    411.11 o
  -4   0  10   139948.27   139700.05   2886.42 o
  -2   0  10   122593.19   121250.38   2660.87 o
   0   0  10    30178.38    34486.09   1264.14 o
   2   0  10    99457.67    96890.85   1436.07 o
   4   0  10    19360.06    17949.88    659.75 o
   6   0  10      810.65     1242.76    209.87 o
   8   0  10    64445.12    64378.20   1020.67 o
  10   0  10    26449.91    25931.99    806.92 o
  12   0  10     7795.75     7254.41    731.94 o
 -13   1  10     1122.42     1132.39    520.96 o
 -11   1  10     1283.14     2526.80    398.61 o
  -9   1  10      220.17        9.50    208.71 o
  -7   1  10     3577.98     3700.67    311.92 o
  -5   1  10      458.32      552.48     98.34 o
  -3   1  10     1937.83     2210.14    197.05 o
  -1   1  10       20.14       -1.27     94.14 o
   1   1  10     5678.51     5558.97    185.62 o
   3   1  10     3382.50     3282.04    409.07 o
   5   1  10      119.40      150.89     98.61 o
   7   1  10       10.71      -40.87    103.75 o
   9   1  10      303.63      417.88    184.62 o
  11   1  10        9.65        2.87    187.27 o
 -12   2  10     8926.61     9474.11    605.78 o
 -10   2  10    23602.91    24179.54    844.33 o
  -8   2  10    67160.98    71507.80   1038.30 o
  -6   2  10      778.65     1053.50    170.40 o
  -4   2  10    47897.40    46607.89    728.83 o
  -2   2  10   254166.89   255066.92   2677.51 o
   0   2  10    18534.98    18773.82    269.56 o
   2   2  10   124621.99   122598.23   1291.28 o
   4   2  10    61236.67    60390.51    973.76 o
   6   2  10      369.57      442.85    103.80 o
   8   2  10    58874.73    59148.09   1584.55 o
  10   2  10    23575.62    23527.68    676.98 o
  12   2  10     5745.53     6163.80    388.59 o
 -13   3  10      318.41     1239.62    459.27 o
 -11   3  10      682.66      920.32    403.94 o
  -9   3  10       48.50     -148.56    262.70 o
  -7   3  10      116.88      202.16    167.38 o
  -5   3  10     4906.15     5513.33    224.40 o
  -3   3  10     4882.17     4592.65    236.85 o
  -1   3  10     1492.92     1416.65    115.52 o
   1   3  10        1.70      158.50    115.72 o
   3   3  10     3026.99     3021.82    161.22 o
   5   3  10     1166.06     1130.20    102.59 o
   7   3  10      109.71        1.41    154.60 o
   9   3  10      552.89      297.15    211.70 o
  11   3  10      218.97      396.56    238.09 o
 -12   4  10    11424.03    11511.36    666.10 o
 -10   4  10    16645.54    17312.46    622.58 o
  -8   4  10    47687.02    46919.75   1549.79 o
  -6   4  10     3671.14     3357.68    227.16 o
  -4   4  10    36602.86    35648.31    810.82 o
  -2   4  10   135374.84   132326.39    890.62 o
   0   4  10    29752.58    29899.27    408.70 o
   2   4  10   140074.80   131868.30   3463.93 o
   4   4  10    52147.83    50789.91   1127.17 o
   6   4  10      584.36      673.16    172.57 o
   8   4  10    80478.76    80396.20   1631.97 o
  10   4  10    20941.10    21110.34    666.92 o
  12   4  10     4973.04     5507.19    414.12 o
 -11   5  10       15.75      149.19    497.52 o
  -9   5  10     3221.45     2921.56    302.91 o
  -7   5  10     2111.47     2345.39    285.19 o
  -5   5  10     4611.73     4474.95    214.80 o
  -3   5  10     4191.23     3873.60    187.66 o
  -1   5  10      191.03      197.88     82.40 o
   1   5  10      554.37      664.35    136.57 o
   3   5  10      127.54      121.59    100.01 o
   5   5  10     1367.75     1498.73    163.06 o
   7   5  10     1410.31     1813.27    212.12 o
   9   5  10       39.09       86.35    191.05 o
  11   5  10      107.82       53.76    255.45 o
 -12   6  10     7905.19     7867.77    568.71 o
 -10   6  10    22596.26    21434.96    939.49 o
  -8   6  10    61834.04    61379.45   1333.20 o
  -6   6  10     3875.64     4064.13    375.93 o
  -4   6  10    47686.20    46466.33    807.68 o
  -2   6  10    99495.85    96712.22   1400.42 o
   0   6  10      610.00      832.58    153.58 o
   2   6  10    90427.41    90174.31    784.37 o
   4   6  10    22411.84    22521.65    526.80 o
   6   6  10     1037.23     1317.69    257.75 o
   8   6  10    67978.07    67695.73   1521.15 o
  10   6  10    27622.37    28399.69   1306.06 o
 -11   7  10     1122.50     1076.52    388.84 o
  -9   7  10       95.59      -81.61    193.71 o
  -7   7  10      423.38      714.31    212.47 o
  -5   7  10      339.12       63.20    150.99 o
  -3   7  10     9578.62     9134.42    327.41 o
  -1   7  10     1432.99     1426.72    171.93 o
   1   7  10     1962.36     1977.97    178.91 o
   3   7  10     5804.78     6122.48    345.72 o
   5   7  10      947.99     1444.75    292.48 o
   7   7  10      547.99      718.15    298.31 o
   9   7  10      126.00      181.98    257.34 o
  11   7  10     1856.07     2568.32    423.05 o
 -10   8  10    15508.67    15796.93    624.41 o
  -8   8  10    74153.90    73546.04   1508.15 o
  -6   8  10     1141.84     1146.81    226.05 o
  -4   8  10    37932.91    36922.81    496.31 o
  -2   8  10    89708.31    87138.22   1607.74 o
   0   8  10    11674.55    11723.46    304.46 o
   2   8  10    46286.50    46233.72    773.15 o
   4   8  10    35484.58    35764.44    847.36 o
   6   8  10      546.52      664.49    296.41 o
   8   8  10    32112.96    34047.41    807.61 o
  10   8  10    18428.28    18235.66    800.60 o
 -11   9  10       19.39       -6.03    592.53 o
  -9   9  10     1428.16     2335.13    317.87 o
  -7   9  10      146.51       64.16    201.20 o
  -5   9  10      551.15      887.90    223.86 o
  -3   9  10     2233.17     1960.57    222.96 o
  -1   9  10     4325.57     4218.70    260.92 o
   1   9  10     2474.70     2415.24    207.60 o
   3   9  10     2359.60     2629.76    324.59 o
   5   9  10     1338.82     1612.82    331.70 o
   7   9  10      327.78      481.78    313.48 o
   9   9  10       42.00     -247.08    334.54 o
 -10  10  10    17232.76    16188.31    537.95 o
  -8  10  10    37451.79    37275.88    724.29 o
  -6  10  10     1503.88     1717.78    296.08 o
  -4  10  10    17501.72    17215.28    491.21 o
  -2  10  10    92041.41    90569.02   2363.48 o
   0  10  10    12333.62    11916.72    420.64 o
   2  10  10    69177.07    68665.62   1700.53 o
   4  10  10    29664.90    29140.01    740.92 o
   6  10  10      289.83      624.03    336.21 o
   8  10  10    32114.02    32614.17    886.40 o
  -9  11  10     1482.40     2351.91    356.79 o
  -7  11  10     1430.27     1313.55    410.93 o
  -5  11  10      272.86      320.33    248.45 o
  -3  11  10     2297.48     2473.19    270.30 o
  -1  11  10      763.85     1045.26    220.17 o
   1  11  10       94.49      109.79    221.72 o
   3  11  10      133.93       45.00    251.33 o
   5  11  10        1.86      -17.94    213.81 o
   7  11  10      206.41       10.00    243.96 o
   9  11  10     1828.85     2671.98    467.41 o
  -8  12  10    31343.85    30470.94    841.34 o
  -6  12  10     1131.45     1221.14    323.39 o
  -4  12  10    26768.23    25066.26    728.84 o
  -2  12  10    42876.74    42050.93    802.95 o
   0  12  10     9089.81     9273.61    600.72 o
   2  12  10    35768.76    35873.91    841.01 o
   4  12  10    17932.52    17288.04    627.44 o
   6  12  10      673.81      733.50    367.09 o
   8  12  10    37610.33    40860.62   1037.60 o
  -7  13  10      372.16      784.57    330.45 o
  -5  13  10      269.75      954.59    326.72 o
  -3  13  10     3536.77     3586.22    327.46 o
  -1  13  10     2008.56     2234.51    291.03 o
   1  13  10      340.48      470.15    296.24 o
   3  13  10     1546.93     2171.52    415.46 o
   5  13  10      639.74      774.62    377.14 o
   7  13  10       32.19     -295.35    370.13 o
  -6  14  10     1052.23     1816.73    439.02 o
  -4  14  10    13432.18    12651.11    481.63 o
  -2  14  10    31979.51    31509.38    762.45 o
   0  14  10     6179.59     5757.25    489.58 o
   2  14  10    28838.02    28932.48    822.03 o
   4  14  10     9444.14     9288.46    686.16 o
  -3  15  10     3070.44     3165.69    431.18 o
  -1  15  10      775.02     1539.98    459.23 o
   1  15  10     1644.91     1707.70    425.52 o
   3  15  10     1018.07     1912.84    546.23 o
 -13   1  11    26996.14    29933.46    945.66 o
 -11   1  11     8105.68     7650.14    619.83 o
  -9   1  11    41244.02    42678.89    892.01 o
  -7   1  11    11997.01    12265.84    457.10 o
  -5   1  11      889.75     1115.57    114.54 o
  -3   1  11    87598.72    87883.08   1350.14 o
  -1   1  11   118003.56   121798.02    938.97 o
   1   1  11    22689.65    22970.14    649.08 o
   3   1  11   116913.23   113044.83    845.60 o
   5   1  11    15936.15    16428.90    498.78 o
   7   1  11    15207.85    15030.41    538.66 o
   9   1  11    80871.98    80037.01   2353.07 o
  11   1  11     5745.88     5686.86    347.49 o
 -12   2  11      470.54     1055.13    417.90 o
 -10   2  11        9.93     -263.41    263.41 o
  -8   2  11      462.52      778.58    264.25 o
  -6   2  11      127.04      362.22    200.51 o
  -4   2  11      489.87      653.53    106.14 o
  -2   2  11      906.24      759.70    199.57 o
   0   2  11      355.36      432.51    136.23 o
   2   2  11     6438.76     6747.92    274.62 o
   4   2  11      515.44      592.10    119.74 o
   6   2  11        3.75      -70.61    130.94 o
   8   2  11     1199.73     1547.33    305.82 o
  10   2  11     1219.31      899.76    247.10 o
  12   2  11        9.40     -129.11    281.00 o
 -11   3  11     1836.92     2656.53    412.08 o
  -9   3  11    34459.55    35443.70    807.42 o
  -7   3  11    35017.96    33929.21    988.47 o
  -5   3  11      361.29      856.37    209.42 o
  -3   3  11   166529.31   167197.98   1689.73 o
  -1   3  11    44836.84    44484.59    442.98 o
   1   3  11     4790.28     4981.89    222.48 o
   3   3  11    74965.16    75570.62    696.91 o
   5   3  11     7087.94     7114.82    533.74 o
   7   3  11    18119.39    18052.24    516.22 o
   9   3  11    96297.87    95046.48   2219.44 o
  11   3  11     8595.22     8004.40    465.85 o
 -12   4  11      211.08      410.99    380.72 o
 -10   4  11        1.38      214.56    337.12 o
  -8   4  11     1444.68     1874.69    222.70 o
  -6   4  11     4027.86     3868.52    234.62 o
  -4   4  11      826.39      891.40    118.62 o
  -2   4  11      198.11      253.66    127.88 o
   0   4  11      680.64      792.97    110.32 o
   2   4  11     1331.79     1339.67    161.01 o
   4   4  11      265.83      141.37    130.93 o
   6   4  11     2161.98     2070.24    284.15 o
   8   4  11      111.37       15.20    159.50 o
  10   4  11       95.02       51.28    196.10 o
  12   4  11      189.08      425.21    264.13 o
 -11   5  11     1965.44     2598.97    495.52 o
  -9   5  11    28769.14    29672.04    781.78 o
  -7   5  11    12174.34    12690.68    383.56 o
  -5   5  11      333.88      663.24    161.02 o
  -3   5  11   114002.60   112747.63   1068.62 o
  -1   5  11    56602.30    55491.95    808.43 o
   1   5  11    13321.72    13912.18    312.45 o
   3   5  11    98474.69   100070.82   1374.08 o
   5   5  11     3591.82     4174.15    224.35 o
   7   5  11    36779.57    36261.69   1127.25 o
   9   5  11    61576.48    60402.80   1390.44 o
  11   5  11     5905.71     6023.57    397.27 o
 -12   6  11     2446.83     3351.84    492.85 o
 -10   6  11       42.89       -2.12    239.35 o
  -8   6  11      145.47      151.20    194.63 o
  -6   6  11     1860.18     1739.60    214.54 o
  -4   6  11       20.32       62.31    109.27 o
  -2   6  11      811.97     1029.73    119.25 o
   0   6  11        9.28       18.65    124.50 o
   2   6  11      243.81      211.96    135.60 o
   4   6  11      338.55      417.40    222.92 o
   6   6  11        0.29      -47.33    122.15 o
   8   6  11     1558.64     1553.25    370.58 o
  10   6  11      995.70      954.06    347.81 o
 -11   7  11     4439.34     4900.55    739.45 o
  -9   7  11    27366.34    26628.29   1143.68 o
  -7   7  11    12743.32    13255.43    416.91 o
  -5   7  11      583.19      936.45    242.92 o
  -3   7  11   112188.95   110219.72   2437.50 o
  -1   7  11    50950.33    49049.27   1090.01 o
   1   7  11    29654.82    29564.37    608.49 o
   3   7  11    63930.47    63808.38   1681.66 o
   5   7  11    11638.46    11905.69    434.73 o
   7   7  11    14954.70    15095.49   1065.95 o
   9   7  11    60663.63    61089.59   1132.62 o
  11   7  11     3838.74     4274.87    479.48 o
 -10   8  11      256.78     1067.96    555.09 o
  -8   8  11       84.50      400.15    227.76 o
  -6   8  11      301.35      607.64    193.76 o
  -4   8  11      119.14      358.86    131.72 o
  -2   8  11      521.13      792.95    193.66 o
   0   8  11      387.59      658.37    186.02 o
   2   8  11     2092.95     2546.57    293.48 o
   4   8  11     1040.08     1365.61    316.73 o
   6   8  11      339.40      233.98    262.94 o
   8   8  11     1425.20     2149.26    397.75 o
  10   8  11     1388.38     2093.57    578.46 o
  -9   9  11    39820.67    38999.70   1047.14 o
  -7   9  11    23013.02    22075.75    559.72 o
  -5   9  11      703.18     1248.51    226.91 o
  -3   9  11   121206.07   119011.78   1630.88 o
  -1   9  11    52106.42    52521.79   1107.01 o
   1   9  11      380.79      378.62    170.21 o
   3   9  11    55737.84    57349.78    967.12 o
   5   9  11     1896.39     2626.25    347.59 o
   7   9  11    12939.10    13581.66    603.59 o
   9   9  11    46897.23    49969.07   1135.15 o
 -10  10  11      265.91      -61.58    220.60 o
  -8  10  11      351.51      306.94    246.43 o
  -6  10  11     3881.50     3739.21    363.64 o
  -4  10  11     2134.67     2172.95    246.83 o
  -2  10  11     3156.46     3069.83    264.48 o
   0  10  11       50.01     -113.23    151.12 o
   2  10  11      231.21       49.66    250.60 o
   4  10  11     1005.65     1198.01    328.57 o
   6  10  11      216.29      541.48    315.99 o
   8  10  11      737.03      679.02    361.82 o
  -9  11  11    14495.05    14414.88    553.16 o
  -7  11  11    14960.59    14988.48    627.18 o
  -5  11  11     4484.40     4977.66    446.45 o
  -3  11  11    65042.19    61245.68   1136.28 o
  -1  11  11    23191.30    22656.97    527.73 o
   1  11  11     8077.84     7636.25    457.84 o
   3  11  11    29876.91    29596.71    758.23 o
   5  11  11     2583.78     3071.58    520.79 o
   7  11  11     9724.38    10454.08    617.62 o
  -8  12  11      144.77      436.33    376.48 o
  -6  12  11     2142.69     2842.34    507.70 o
  -4  12  11       72.87      211.14    385.55 o
  -2  12  11      653.29     1383.17    324.83 o
   0  12  11       15.03     -105.23    278.10 o
   2  12  11     2162.38     2104.68    362.26 o
   4  12  11      439.71      951.79    363.11 o
   6  12  11      101.96      504.26    370.71 o
  -7  13  11     9200.30     9054.36    804.26 o
  -5  13  11      394.23      965.87    510.14 o
  -3  13  11    37887.49    37126.65   1002.03 o
  -1  13  11    30388.60    29026.67    692.02 o
   1  13  11     5212.21     5163.92    657.55 o
   3  13  11    37714.07    39807.69   1200.14 o
   5  13  11     4971.37     5876.75    546.43 o
  -4  14  11      238.06      244.75    321.71 o
  -2  14  11     5933.75     5541.92    503.39 o
   0  14  11     1167.46     1265.79    382.73 o
   2  14  11      898.48      764.59    369.78 o
   4  14  11       33.39      -77.59    331.20 o
  -3  15  11    29005.53    28596.89   1017.05 o
  -1  15  11    23895.45    23741.99    789.50 o
   1  15  11     5983.42     5914.55    536.30 o
 -12   0  12    22018.33    23185.40   1215.74 o
 -10   0  12     2587.47     3096.55    609.53 o
  -8   0  12    53968.94    57660.35   1413.46 o
  -6   0  12    42552.03    42567.28   1035.02 o
  -4   0  12    55877.99    53904.12   1504.93 o
  -2   0  12   195288.66   192586.92   2619.42 o
   0   0  12     6022.09     6148.57    398.48 o
   2   0  12     7214.75     6494.54    294.43 o
   4   0  12    77810.85    77861.36   2329.32 o
   6   0  12      813.29     1553.16    422.47 o
   8   0  12    62221.09    60732.84   1527.43 o
  10   0  12    39945.20    41063.73   2352.93 o
  12   0  12      372.88      527.93    772.45 o
 -11   1  12     1691.98     2100.16    401.46 o
  -9   1  12        0.24      244.51    282.88 o
  -7   1  12      608.79      976.67    274.81 o
  -5   1  12      655.41      846.76    212.83 o
  -3   1  12      131.95      112.66    108.57 o
  -1   1  12      491.03      738.31    196.43 o
   1   1  12      796.85     1159.19    134.04 o
   3   1  12     3515.71     3049.92    183.16 o
   5   1  12      403.90      277.10    123.95 o
   7   1  12       75.02      -46.45    135.06 o
   9   1  12      224.39      517.68    262.66 o
  11   1  12      608.51       25.86    254.86 o
 -12   2  12    20832.13    21490.95   1201.50 o
 -10   2  12     4630.89     4824.55    477.26 o
  -8   2  12    82723.79    85813.48   1251.69 o
  -6   2  12    10051.48     9490.67    279.99 o
  -4   2  12    19407.13    19031.14    360.11 o
  -2   2  12   231807.16   232729.00   2538.87 o
   0   2  12     3531.00     3378.20    174.36 o
   2   2  12    33805.21    33721.21    579.15 o
   4   2  12    81828.91    81436.35   1269.98 o
   6   2  12     3945.28     4525.60    218.67 o
   8   2  12    54923.21    54495.42   1154.19 o
  10   2  12    29037.72    29882.62   1100.90 o
  12   2  12      303.78      557.73    704.26 o
 -11   3  12       26.80      156.54    319.67 o
  -9   3  12     2165.66     2795.30    395.30 o
  -7   3  12       62.55      611.54    323.82 o
  -5   3  12     3010.94     3379.81    341.31 o
  -3   3  12     2086.21     2266.70    257.88 o
  -1   3  12      308.97      343.00    120.96 o
   1   3  12      295.24      221.69    111.63 o
   3   3  12     1314.97     1294.89    185.95 o
   5   3  12        4.38      -14.44     82.26 o
   7   3  12       33.19      -15.02    231.81 o
   9   3  12      232.92      359.13    218.83 o
  11   3  12       42.69      562.21    511.65 o
 -12   4  12    22218.83    23701.87    943.68 o
 -10   4  12     6572.73     7405.99    521.22 o
  -8   4  12    69806.00    69145.97   2275.48 o
  -6   4  12    10380.48     9571.95    400.65 o
  -4   4  12    28135.00    28216.81    444.21 o
  -2   4  12   123704.02   125025.80   1911.13 o
   0   4  12    23878.02    23902.57    327.39 o
   2   4  12    38874.30    37443.12    834.46 o
   4   4  12    63194.55    60218.25   2437.75 o
   6   4  12     4498.89     4096.44    443.92 o
   8   4  12    46527.20    46553.77   2156.07 o
  10   4  12    27918.04    28370.28    762.53 o
 -11   5  12      193.64      583.06    353.70 o
  -9   5  12      595.72      658.78    310.82 o
  -7   5  12     1355.90     1407.83    254.53 o
  -5   5  12      471.13     1288.22    293.06 o
  -3   5  12      476.78      628.19    164.62 o
  -1   5  12      265.37      542.49    184.94 o
   1   5  12      104.01      249.92    200.51 o
   3   5  12     1343.42     1380.48    252.51 o
   5   5  12     1220.75     1688.34    182.18 o
   7   5  12      133.31      391.26    260.61 o
   9   5  12     2340.47     1928.51    312.31 o
  11   5  12     1477.85     1380.66    304.65 o
 -10   6  12     2623.00     3941.44    636.54 o
  -8   6  12    53631.65    53312.18   1346.56 o
  -6   6  12    22701.31    21551.24    475.17 o
  -4   6  12    43544.98    42518.86    503.71 o
  -2   6  12   160691.55   157593.69   2872.98 o
   0   6  12    14494.96    14365.08    342.13 o
   2   6  12    14962.46    14733.92    523.38 o
   4   6  12    28182.21    28403.86    639.14 o
   6   6  12     5935.48     6368.73    400.15 o
   8   6  12    35809.43    38722.50    854.61 o
  10   6  12    31521.98    32309.01    869.17 o
 -11   7  12       19.48      359.95    351.18 o
  -9   7  12       28.42      284.76    215.66 o
  -7   7  12      972.20     1141.07    245.01 o
  -5   7  12     3745.66     3871.90    346.62 o
  -3   7  12      123.88      103.11    121.92 o
  -1   7  12      123.28      141.00    169.22 o
   1   7  12      365.95      603.38    228.97 o
   3   7  12     1406.52     1680.45    283.16 o
   5   7  12       95.59     -170.34    257.58 o
   7   7  12      995.17      412.62    262.21 o
   9   7  12     2246.44     2822.24    436.55 o
 -10   8  12     5216.95     4465.45    459.68 o
  -8   8  12    34835.36    35016.50   1114.28 o
  -6   8  12     3187.79     3603.19    453.49 o
  -4   8  12    32099.21    30637.90    439.48 o
  -2   8  12   127538.72   124684.52   2561.33 o
   0   8  12    11019.85    10519.89    335.10 o
   2   8  12    10919.65    10901.64    623.39 o
   4   8  12    55833.50    56531.01   1676.38 o
   6   8  12     2179.01     2984.17    391.54 o
   8   8  12    33015.43    35127.80   1131.55 o
  10   8  12    30629.71    30784.14   1296.61 o
  -9   9  12      589.50      233.34    241.87 o
  -7   9  12      161.98      275.21    241.16 o
  -5   9  12      361.53      468.37    270.79 o
  -3   9  12       25.76      202.78    181.83 o
  -1   9  12     2240.75     2237.51    317.88 o
   1   9  12     1679.07     2002.99    213.48 o
   3   9  12     2479.03     2296.36    349.63 o
   5   9  12      661.95      779.07    311.70 o
   7   9  12        8.30     -189.28    278.56 o
   9   9  12     1306.35     2162.99    506.71 o
  -8  10  12    26433.20    26646.39    706.45 o
  -6  10  12     3137.36     3824.92    401.36 o
  -4  10  12    11555.10    11377.55    385.26 o
  -2  10  12    85551.63    84935.95   1540.06 o
   0  10  12     6759.08     6699.10    296.05 o
   2  10  12    23997.09    24430.63    670.99 o
   4  10  12    32413.98    33514.39    852.90 o
   6  10  12     4066.55     3862.80    472.08 o
   8  10  12    26726.40    28519.99   1369.36 o
  -7  11  12     2189.17     3541.08    417.65 o
  -5  11  12     1536.73     1649.74    365.27 o
  -3  11  12     4990.13     4291.19    343.73 o
  -1  11  12     1271.38     1297.44    252.72 o
   1  11  12      204.26      109.28    244.73 o
   3  11  12       47.71      161.92    284.75 o
   5  11  12       31.12     1096.98    501.38 o
   7  11  12       69.13     -216.72    310.54 o
  -6  12  12    10681.89     8640.21    642.71 o
  -4  12  12    18086.57    17483.82    524.48 o
  -2  12  12    69956.35    68657.88   1976.12 o
   0  12  12    10872.40    11153.82    548.70 o
   2  12  12     5939.91     5072.59    481.22 o
   4  12  12    19484.48    20966.05    769.07 o
   6  12  12     1952.82     2719.31    455.56 o
  -5  13  12       42.34      653.12    507.46 o
  -3  13  12     2395.50     2970.22    334.09 o
  -1  13  12     1222.34     1828.35    542.06 o
   1  13  12      458.46      471.61    342.92 o
   3  13  12     1009.30      631.77    381.65 o
   5  13  12       12.26     -291.96    327.15 o
  -4  14  12    13579.59    12719.17    607.02 o
  -2  14  12    69814.07    66519.33   2325.17 o
   0  14  12     3285.02     2677.66    430.65 o
   2  14  12     7614.08     7960.07    583.20 o
   4  14  12    22999.85    23127.21    863.71 o
 -11   1  13     2446.82     3032.05    469.95 o
  -9   1  13     6044.46     5658.11    484.09 o
  -7   1  13    52238.51    51530.73    916.14 o
  -5   1  13     1642.30     2415.24    267.21 o
  -3   1  13    56739.06    56926.53    644.21 o
  -1   1  13    41669.60    41798.64    651.29 o
   1   1  13     1897.91     2250.30    182.72 o
   3   1  13    69411.39    68860.80    962.00 o
   5   1  13    38335.11    37248.04    766.59 o
   7   1  13    14956.24    14536.43    499.12 o
   9   1  13    57687.69    56660.34   1518.23 o
  11   1  13     6276.12     5747.63    479.56 o
 -12   2  13     1817.56     2079.61    460.20 o
 -10   2  13      235.38      153.13    296.09 o
  -8   2  13      696.18     1112.72    304.06 o
  -6   2  13     3508.71     2983.93    226.61 o
  -4   2  13     6712.01     7199.75    379.81 o
  -2   2  13     2190.80     2402.26    220.24 o
   0   2  13       82.97      407.51    183.54 o
   2   2  13     1904.62     1803.16    160.80 o
   4   2  13     1966.92     1828.29    172.88 o
   6   2  13     1194.36     1248.92    202.78 o
   8   2  13      112.96       57.08    177.59 o
  10   2  13       36.51      -96.51    222.30 o
 -11   3  13      357.95      417.54    312.16 o
  -9   3  13     8718.59     9657.46    542.27 o
  -7   3  13    48239.54    45166.92   1425.53 o
  -5   3  13    17181.56    16774.56    526.15 o
  -3   3  13   138241.22   137054.25   2504.56 o
  -1   3  13    75607.50    75085.13    669.22 o
   1   3  13     1119.07     1733.37    189.74 o
   3   3  13    37726.20    36630.00   1169.75 o
   5   3  13    29878.93    29717.35   1078.79 o
   7   3  13     5363.66     5076.28    297.47 o
   9   3  13    48798.35    48954.38   1698.52 o
  11   3  13     5489.37     5021.31    516.92 o
 -12   4  13       25.54     1387.92   1151.64 o
 -10   4  13      346.53      754.34    516.02 o
  -8   4  13      627.02     1410.64    402.88 o
  -6   4  13      415.67      941.60    203.77 o
  -4   4  13      928.44      976.64    137.90 o
  -2   4  13     4115.06     4180.02    232.86 o
   0   4  13       89.70       81.20    105.43 o
   2   4  13        8.68      -33.22    172.20 o
   4   4  13     5535.75     4390.75    346.09 o
   6   4  13      100.30      344.76    376.88 o
   8   4  13      267.18      197.83    239.51 o
  10   4  13      378.99      883.39    424.94 o
 -11   5  13      939.81     2362.05    656.45 o
  -9   5  13     8118.25     7979.99    500.26 o
  -7   5  13    61244.23    59397.01   1860.64 o
  -5   5  13     7655.76     7524.87    306.19 o
  -3   5  13    62613.60    63011.28    758.91 o
  -1   5  13    80631.56    79607.77   1070.89 o
   1   5  13      709.19     1343.21    230.63 o
   3   5  13    37421.66    38330.55    737.95 o
   5   5  13    39012.32    35868.90   1517.52 o
   7   5  13    11686.39    11485.08    418.71 o
   9   5  13    30484.73    32411.51   1072.60 o
  11   5  13     3508.56     3847.71    631.41 o
 -10   6  13       55.08      595.45    417.82 o
  -8   6  13      114.89       86.21    236.30 o
  -6   6  13      113.60      267.02    203.73 o
  -4   6  13     2957.16     2890.29    186.42 o
  -2   6  13      110.17       76.63    114.85 o
   0   6  13      769.52     1026.16    221.95 o
   2   6  13       91.61      -61.78    197.09 o
   4   6  13       55.97      -49.25    205.68 o
   6   6  13     5806.51     5379.78    434.01 o
   8   6  13      114.48      108.32    300.01 o
  10   6  13      518.85      714.41    358.97 o
 -11   7  13     3115.56     3709.12    527.01 o
  -9   7  13     7259.15     6326.16    445.86 o
  -7   7  13    38923.73    38137.23   1083.21 o
  -5   7  13     3106.53     3240.20    341.21 o
  -3   7  13    37958.04    36880.58    585.30 o
  -1   7  13    38219.03    37661.38   1302.51 o
   1   7  13      200.03      451.09    181.84 o
   3   7  13    64727.20    64498.36    999.05 o
   5   7  13    44065.52    44442.79   1353.26 o
   7   7  13     3842.33     4757.04    431.12 o
   9   7  13    45965.23    47896.89   1086.58 o
 -10   8  13     3811.48     3528.78    472.44 o
  -8   8  13      294.51      408.39    247.22 o
  -6   8  13      420.39      245.05    187.09 o
  -4   8  13     1459.48     1795.03    280.09 o
  -2   8  13     1184.11     1089.02    232.65 o
   0   8  13       56.39      273.24    184.25 o
   2   8  13      651.11      969.16    279.49 o
   4   8  13     2313.70     2391.51    361.71 o
   6   8  13     1583.17     2015.22    344.57 o
   8   8  13     3231.72     3378.48    461.47 o
  -9   9  13     5110.76     5144.69    383.39 o
  -7   9  13    33334.04    32720.35    770.32 o
  -5   9  13     3681.66     4286.49    521.66 o
  -3   9  13    61483.29    58671.11   1877.76 o
  -1   9  13    36896.54    36803.99    773.95 o
   1   9  13      279.38      451.82    247.99 o
   3   9  13    45034.37    46284.91   1054.13 o
   5   9  13    19467.63    19884.20    682.92 o
   7   9  13     8010.46     8011.21    648.96 o
   9   9  13    36651.17    38972.86   1048.16 o
  -8  10  13       77.26      -41.83    274.38 o
  -6  10  13     1013.34      963.40    505.06 o
  -4  10  13      671.46      820.52    307.39 o
  -2  10  13     6278.80     5378.61    321.81 o
   0  10  13     1675.69     2516.48    295.65 o
   2  10  13     2013.03     1944.71    361.83 o
   4  10  13     2528.14     2655.59    414.94 o
   6  10  13      168.67      717.24    343.24 o
   8  10  13      565.11      995.49    418.78 o
  -7  11  13    24601.95    24543.19    789.19 o
  -5  11  13     6619.81     5958.57    665.05 o
  -3  11  13    35833.43    33497.05    779.62 o
  -1  11  13    47093.43    45650.07   1131.61 o
   1  11  13      903.36      941.38    524.60 o
   3  11  13    26783.30    26709.00    916.84 o
   5  11  13    28405.15    27826.78    817.12 o
   7  11  13     6995.26     7805.04    557.51 o
  -6  12  13       68.44      356.99    315.95 o
  -4  12  13      176.09      162.27    260.96 o
  -2  12  13      353.12      348.98    286.60 o
   0  12  13      274.44      354.46    302.48 o
   2  12  13       82.12      418.82    339.85 o
   4  12  13     5343.20     4150.04    512.03 o
   6  12  13       59.58     -187.49    354.08 o
  -5  13  13     1276.14     1449.35    378.64 o
  -3  13  13    32644.27    30431.80    899.42 o
  -1  13  13    32046.41    31177.24    836.41 o
   1  13  13      849.09     1381.45    378.95 o
   3  13  13    28334.50    27618.34    818.89 o
   5  13  13    21279.52    21276.22    799.48 o
  -2  14  13     4385.67     4374.69    537.30 o
   0  14  13       67.93      384.18    333.17 o
   2  14  13        8.45      196.48    349.79 o
 -12   0  14    25397.04    23634.71   1682.56 o
 -10   0  14     1364.57     2582.65   1101.08 o
  -8   0  14    47874.38    49071.32   1403.93 o
  -6   0  14    64075.25    65154.25   1409.11 o
  -4   0  14    32460.38    32188.43   1344.08 o
  -2   0  14   173059.95   175493.70   4153.19 o
   0   0  14    28239.35    27546.91    824.54 o
   2   0  14      655.43      966.83    223.62 o
   4   0  14    82027.21    82415.66   1162.37 o
   6   0  14     4478.69     5746.65   1535.37 o
   8   0  14    11874.75    11888.13    477.35 o
  10   0  14    19784.64    20813.67   2407.26 o
 -11   1  14     1435.27     1574.36    438.50 o
  -9   1  14       29.52      194.29    297.98 o
  -7   1  14       24.82      220.49    255.87 o
  -5   1  14      919.76     1201.16    144.59 o
  -3   1  14      485.36      772.04    143.22 o
  -1   1  14     3050.27     3651.24    263.84 o
   1   1  14       25.24      364.94    174.56 o
   3   1  14       20.16      -29.22    138.73 o
   5   1  14     1859.46     1814.92    327.45 o
   7   1  14      404.65      203.45    152.59 o
   9   1  14      724.32      644.64    233.43 o
  11   1  14      464.98      141.78    285.24 o
 -12   2  14    18956.42    20195.43   1036.71 o
 -10   2  14      777.22      543.47    358.86 o
  -8   2  14    43165.62    45249.65    939.00 o
  -6   2  14    56112.04    54553.80   1777.63 o
  -4   2  14     9567.79    10282.24    404.40 o
  -2   2  14   110070.72   110007.12   1511.14 o
   0   2  14     5748.48     6573.72    261.76 o
   2   2  14     7073.16     7335.69    418.05 o
   4   2  14    81119.18    79989.95   1665.47 o
   6   2  14    15784.82    15808.66    434.87 o
   8   2  14    13261.20    12551.39    676.86 o
  10   2  14    23889.91    24121.74    699.76 o
 -11   3  14       14.04     1283.63   1156.27 o
  -9   3  14       29.20     -132.74    259.48 o
  -7   3  14      147.57      -84.58    247.61 o
  -5   3  14     1422.85     1632.79    245.29 o
  -3   3  14      406.37      299.88    170.21 o
  -1   3  14       80.64      250.62    228.14 o
   1   3  14      563.99      926.55    162.02 o
   3   3  14       26.91     -111.55    163.34 o
   5   3  14      102.41        2.90    223.24 o
   7   3  14      848.98     1040.58    239.08 o
   9   3  14      181.90      470.00    374.28 o
  11   3  14       31.79       35.89    313.57 o
 -10   4  14      461.91      358.93    570.03 o
  -8   4  14    41414.58    42551.82    907.47 o
  -6   4  14    40071.87    40018.74   1340.95 o
  -4   4  14     7434.90     7838.38    251.91 o
  -2   4  14    61521.03    61903.71    866.74 o
   0   4  14     5142.40     5250.87    199.08 o
   2   4  14      393.96      984.41    272.59 o
   4   4  14   118556.83   122263.04   1545.24 o
   6   4  14    17206.80    16143.48    807.63 o
   8   4  14    12657.69    12123.18    416.84 o
  10   4  14    26523.85    26637.53    762.08 o
 -11   5  14        6.29       -2.49    270.83 o
  -9   5  14     2283.10     2920.02    409.63 o
  -7   5  14     2018.09     2015.18    370.87 o
  -5   5  14     6597.68     5977.60    347.75 o
  -3   5  14     6475.79     6552.46    304.43 o
  -1   5  14     6913.67     6104.31    519.16 o
   1   5  14      530.67      289.96    181.48 o
   3   5  14      241.09      407.78    257.36 o
   5   5  14     2791.50     2255.05    327.43 o
   7   5  14     4720.24     4995.40    550.73 o
   9   5  14      397.98      669.44    320.30 o
 -10   6  14      381.58     1324.97    389.48 o
  -8   6  14    33150.57    32291.81   1189.20 o
  -6   6  14    44342.79    44061.21   1341.22 o
  -4   6  14    15908.47    15207.61    396.44 o
  -2   6  14    91548.27    90203.55   1553.73 o
   0   6  14    11607.34    11826.47    409.22 o
   2   6  14      596.11      898.29    248.09 o
   4   6  14    54199.99    52778.16    901.74 o
   6   6  14    17134.97    18347.07    613.56 o
   8   6  14     9238.73    10581.94    754.32 o
  10   6  14    19261.43    20848.50   1009.89 o
  -9   7  14      246.84      880.60    696.79 o
  -7   7  14     2334.18     2496.43    293.82 o
  -5   7  14     1922.54     1836.29    229.40 o
  -3   7  14     1830.90     1746.74    225.64 o
  -1   7  14     3473.06     3163.37    277.47 o
   1   7  14      126.39      321.57    250.04 o
   3   7  14     1374.97     1883.50    338.80 o
   5   7  14     1943.13     2038.89    385.43 o
   7   7  14     1078.46     1598.25    372.59 o
   9   7  14      334.24       -0.03    270.05 o
 -10   8  14      905.27     1280.69    445.84 o
  -8   8  14    29147.22    27890.80    871.78 o
  -6   8  14    29317.60    28538.98    809.02 o
  -4   8  14    19538.93    18523.62    458.26 o
  -2   8  14    68656.58    68353.52   2192.43 o
   0   8  14     4171.87     4542.66    281.64 o
   2   8  14     6467.68     6404.24    471.00 o
   4   8  14    57908.26    59706.35   2330.37 o
   6   8  14    11092.93    11070.55    579.84 o
   8   8  14    14542.46    15478.41    983.29 o
  -9   9  14      111.66      622.22    412.57 o
  -7   9  14     2617.10     3732.18    410.60 o
  -5   9  14       25.66       75.26    233.97 o
  -3   9  14     5235.43     5494.60    440.01 o
  -1   9  14      191.43      242.32    202.76 o
   1   9  14        0.11       20.90    209.08 o
   3   9  14     2978.30     3075.68    404.43 o
   5   9  14     1220.65     1140.14    360.49 o
   7   9  14      929.41     1015.85    403.15 o
  -8  10  14    28591.18    27417.66    987.43 o
  -6  10  14    27525.79    25972.32    790.24 o
  -4  10  14     8772.84     8103.88    491.15 o
  -2  10  14    39564.31    38682.36    710.72 o
   0  10  14     5483.36     5815.13    349.72 o
   2  10  14     4667.88     5019.87    587.55 o
   4  10  14    65266.36    67493.47   2163.57 o
   6  10  14    16733.14    16584.86    734.28 o
  -7  11  14     1052.29     2076.35    436.33 o
  -5  11  14     1154.98     1545.89    500.66 o
  -3  11  14     3420.63     2777.71    314.55 o
  -1  11  14     2357.14     2717.68    388.14 o
   1  11  14       66.19     -104.45    269.90 o
   3  11  14     1035.05      917.89    377.58 o
   5  11  14      142.27      770.54    399.09 o
  -6  12  14    28673.46    26746.12   1068.17 o
  -4  12  14     4344.05     3195.63    425.11 o
  -2  12  14    49738.74    49260.98   1764.72 o
   0  12  14     5921.12     5436.83    467.28 o
   2  12  14     2562.15     2905.83    453.38 o
   4  12  14    42796.84    43032.41   1070.10 o
  -3  13  14      679.23      826.99    330.30 o
  -1  13  14      647.56     1463.01    388.06 o
   1  13  14       50.10     -273.57    334.89 o
   3  13  14      542.08      666.13    411.50 o
   0  14  14     3790.36     4189.78    510.95 o
 -11   1  15     1798.39     3023.81    593.00 o
  -9   1  15     2144.59     2532.92    391.94 o
  -7   1  15    87724.04    90680.02   1336.78 o
  -5   1  15     8711.52     8108.27    249.83 o
  -3   1  15    15299.04    15315.99    328.18 o
  -1   1  15    47228.96    47561.27    671.44 o
   1   1  15     2008.12     2530.83    191.09 o
   3   1  15    52618.24    53149.68   1543.38 o
   5   1  15    86857.16    86310.01   1966.68 o
   7   1  15     8619.98     7442.24    359.79 o
   9   1  15    16823.05    15752.31   1417.74 o
 -10   2  15     1221.12     1383.72    425.06 o
  -8   2  15     2145.07     3521.63    429.53 o
  -6   2  15       36.84        9.95    167.15 o
  -4   2  15     1887.85     1988.49    181.90 o
  -2   2  15      211.64      312.25    154.83 o
   0   2  15     1974.02     1606.16    181.35 o
   2   2  15        1.45       82.27    166.28 o
   4   2  15     1273.74     1175.14    189.35 o
   6   2  15       93.41      104.52    186.18 o
   8   2  15        6.70      399.95    249.35 o
  10   2  15      247.27      346.63    297.87 o
 -11   3  15      963.76     1300.76    432.38 o
  -9   3  15      773.10     1396.55    472.69 o
  -7   3  15    52741.27    55502.55   1020.21 o
  -5   3  15     9775.89    10545.01    471.22 o
  -3   3  15    24015.94    24135.13    497.76 o
  -1   3  15    81918.68    81465.59   1602.88 o
   1   3  15      820.30     1323.82    194.97 o
   3   3  15    47532.21    46898.76    930.84 o
   5   3  15    54777.23    52517.90   1628.61 o
   7   3  15     2459.46     2008.57    250.58 o
   9   3  15    19381.70    18808.30    953.88 o
 -10   4  15      577.90      504.47    360.08 o
  -8   4  15        4.31      -98.86    286.45 o
  -6   4  15        4.22       71.50    180.23 o
  -4   4  15     1553.93     1744.10    188.07 o
  -2   4  15     1212.31     1089.76    184.23 o
   0   4  15      224.58      226.37    131.10 o
   2   4  15       20.84      183.71    142.08 o
   4   4  15     1635.02     1753.80    214.54 o
   6   4  15        3.57     -125.29    170.30 o
   8   4  15      406.87      289.43    205.40 o
  10   4  15      382.82     1397.39    457.56 o
  -9   5  15     1895.08     2131.58    400.94 o
  -7   5  15    65842.40    64903.35   1997.01 o
  -5   5  15     6207.07     6111.76    317.99 o
  -3   5  15     6237.14     6471.23    244.99 o
  -1   5  15    59663.25    59888.00   1239.48 o
   1   5  15      671.38      739.16    208.79 o
   3   5  15    26996.04    27611.94    864.65 o
   5   5  15    83481.92    85590.38   1618.18 o
   7   5  15     2299.01     2744.99    406.68 o
   9   5  15    22931.84    23195.39   1119.12 o
 -10   6  15        0.09     -394.67    432.22 o
  -8   6  15     1836.37     2346.80    293.90 o
  -6   6  15       47.59      150.06    195.29 o
  -4   6  15      144.30     -109.95    153.38 o
  -2   6  15     1824.48     2236.98    266.55 o
   0   6  15     2097.68     2358.71    274.25 o
   2   6  15       10.97       53.63    163.51 o
   4   6  15     1537.00     1377.40    333.05 o
   6   6  15       58.00      571.19    355.93 o
   8   6  15      478.97      601.86    331.00 o
  -9   7  15     4555.44     4776.42    476.15 o
  -7   7  15    53952.45    54181.66   2366.18 o
  -5   7  15    14831.89    13652.28    523.55 o
  -3   7  15     7091.42     7412.88    706.61 o
  -1   7  15    44038.79    45249.34   1019.71 o
   1   7  15      220.77      225.59    184.85 o
   3   7  15    34740.52    35462.07   1376.84 o
   5   7  15    75560.23    76545.53   2070.03 o
   7   7  15     5224.38     5423.44    491.55 o
   9   7  15    17306.14    17743.69    721.73 o
  -8   8  15        6.87      162.64    229.73 o
  -6   8  15      105.69      -13.56    299.15 o
  -4   8  15      536.41      944.32    452.26 o
  -2   8  15     8870.69     8922.36    396.95 o
   0   8  15      595.01      578.05    295.73 o
   2   8  15      546.05      579.17    276.22 o
   4   8  15      222.12       73.37    272.02 o
   6   8  15       81.76      -17.33    262.53 o
   8   8  15      361.40      458.98    350.53 o
  -7   9  15    42743.88    43426.71   1466.01 o
  -5   9  15    22776.62    20962.03    807.53 o
  -3   9  15    17197.85    16560.35    705.46 o
  -1   9  15    41093.00    40113.08    775.02 o
   1   9  15     6653.96     5662.80    621.64 o
   3   9  15    20138.79    20146.64    676.76 o
   5   9  15    42321.59    42287.35   1024.14 o
   7   9  15     4023.74     3387.37    483.76 o
  -6  10  15      217.46      773.83    348.87 o
  -4  10  15      204.78     -261.24    290.27 o
  -2  10  15      274.52      356.75    236.38 o
   0  10  15      157.70      489.13    664.82 o
   2  10  15       16.72      388.94    318.25 o
   4  10  15     1057.99     1282.93    403.81 o
   6  10  15      354.49      478.19    400.31 o
  -5  11  15     5334.44     5898.28    494.92 o
  -3  11  15    10050.71     9417.58    436.03 o
  -1  11  15    42167.03    40578.88   1190.14 o
   1  11  15      317.93      487.79    341.97 o
   3  11  15    22456.87    21529.06    795.42 o
   5  11  15    38226.63    41254.98    997.41 o
  -4  12  15     1525.27     1790.54    372.53 o
  -2  12  15      520.73      649.18    326.83 o
   0  12  15       25.20     -231.27    325.85 o
   2  12  15       94.65      -76.03    309.19 o
   4  12  15     2121.91     2459.32    475.04 o
  -3  13  15     6872.74     7589.64    727.66 o
  -1  13  15    13052.14    13073.94    621.66 o
   1  13  15      583.92      798.66    479.45 o
 -10   0  16      237.60      973.89    587.65 o
  -8   0  16    30034.03    31545.73   1194.50 o
  -6   0  16    69867.10    74410.40   2013.73 o
  -4   0  16      399.49      541.33    214.55 o
  -2   0  16    56259.91    57208.69   1080.86 o
   0   0  16    63101.28    65469.85   1034.90 o
   2   0  16     8887.87     9036.11    404.51 o
   4   0  16    74845.34    73132.41   2768.89 o
   6   0  16    27884.84    26192.47   1272.86 o
   8   0  16      320.61     1629.42    941.24 o
  10   0  16    22149.00    22261.98   2743.85 o
 -11   1  16       79.43       10.34    277.97 o
  -9   1  16     1310.74     2233.98    460.62 o
  -7   1  16     1557.62     1692.56    386.51 o
  -5   1  16       21.44      110.68    118.79 o
  -3   1  16     3483.30     3890.58    376.12 o
  -1   1  16       37.24      381.96    284.08 o
   1   1  16      279.05      302.39    170.84 o
   3   1  16       58.35       -8.05    151.35 o
   5   1  16      400.52      381.14    170.60 o
   7   1  16      815.33     1017.30    243.69 o
   9   1  16       90.51      387.77    289.99 o
 -10   2  16     3165.66     2544.94    475.37 o
  -8   2  16    36249.31    38034.52    886.08 o
  -6   2  16    71894.38    71110.34   3151.58 o
  -4   2  16     6487.57     7018.49    279.54 o
  -2   2  16    16102.00    16112.66    463.08 o
   0   2  16    40032.96    39933.95    552.46 o
   2   2  16    10112.54     9766.65    303.40 o
   4   2  16    80072.20    76445.48   1968.03 o
   6   2  16    30055.86    27682.22    852.55 o
   8   2  16     2409.02     2369.95    327.20 o
  10   2  16    24020.31    23803.48   1748.43 o
  -9   3  16      102.79       68.59    314.17 o
  -7   3  16      467.40      722.82    341.46 o
  -5   3  16     1023.74     1395.29    228.28 o
  -3   3  16     3038.19     2771.08    217.61 o
  -1   3  16        4.93      -39.96    149.67 o
   1   3  16     2789.83     3056.12    209.37 o
   3   3  16        3.22      193.24    170.88 o
   5   3  16      499.41      798.83    256.95 o
   7   3  16      206.61      618.71    235.18 o
   9   3  16      321.99      594.16    271.37 o
 -10   4  16     4912.17     5534.77    531.79 o
  -8   4  16    39973.54    42157.19    936.22 o
  -6   4  16    76489.18    75887.78   2701.58 o
  -4   4  16      841.40     1184.85    191.73 o
  -2   4  16    43158.14    42530.46    560.83 o
   0   4  16    19504.84    19858.08    698.72 o
   2   4  16     5976.82     5272.00    288.85 o
   4   4  16    95680.36    96038.80   1342.72 o
   6   4  16    25724.47    25430.62    729.81 o
   8   4  16     3414.53     3084.87    408.45 o
  -9   5  16      260.95      219.65    387.65 o
  -7   5  16       40.24      -18.64    173.11 o
  -5   5  16      746.26      318.12    217.56 o
  -3   5  16      306.14      325.03    211.61 o
  -1   5  16     3409.04     3804.56    394.68 o
   1   5  16      105.58       36.89    176.85 o
   3   5  16     2481.68     2490.71    363.14 o
   5   5  16       13.53      141.49    278.91 o
   7   5  16     1130.62     1113.54    446.08 o
   9   5  16        2.76      497.18    372.73 o
  -8   6  16    24910.40    24529.70    771.37 o
  -6   6  16    59768.10    57755.37   1721.35 o
  -4   6  16     1064.95     1132.63    272.23 o
  -2   6  16    42830.41    41270.26    843.70 o
   0   6  16    51496.71    52074.52    798.67 o
   2   6  16     6471.62     6490.45    315.30 o
   4   6  16    81137.20    81730.80   1544.41 o
   6   6  16    13636.25    14493.58    630.08 o
   8   6  16     1026.95      650.91    358.03 o
  -9   7  16     2279.19     1763.98    566.84 o
  -7   7  16      848.60     1303.51    277.69 o
  -5   7  16       31.44        6.44    227.37 o
  -3   7  16      959.44      974.92    251.23 o
  -1   7  16       25.48     -186.26    252.50 o
   1   7  16        0.72      234.71    204.76 o
   3   7  16       61.09       48.56    225.33 o
   5   7  16      706.89      278.33    335.16 o
   7   7  16        1.28      -79.89    284.48 o
  -8   8  16    22939.30    22134.09   1443.04 o
  -6   8  16    61683.29    60515.03   1682.54 o
  -4   8  16      516.64      369.41    278.97 o
  -2   8  16    19579.05    19099.51    555.49 o
   0   8  16    29223.53    27910.30    811.72 o
   2   8  16     8425.93     8026.18    639.27 o
   4   8  16    56773.46    59111.91   2010.85 o
   6   8  16    11963.60    13210.86    668.46 o
   8   8  16     2361.15     2463.61    428.49 o
  -7   9  16     5526.86     5469.38    614.11 o
  -5   9  16      382.80      212.16    311.51 o
  -3   9  16       71.07      696.39    355.80 o
  -1   9  16      256.61      244.31    227.84 o
   1   9  16      358.43      395.26    301.59 o
   3   9  16       15.13     -130.87    303.82 o
   5   9  16      352.43      401.53    366.10 o
   7   9  16      502.55      667.20    401.89 o
  -6  10  16    49533.34    47241.27   1075.91 o
  -4  10  16     1203.56     1401.61    363.80 o
  -2  10  16    16225.89    15808.80    789.53 o
   0  10  16    14126.79    13276.97    609.18 o
   2  10  16     2822.95     3130.04    446.61 o
   4  10  16    40198.98    43049.02   1156.95 o
   6  10  16    15831.24    17001.87    747.19 o
  -5  11  16      643.96      935.13    615.33 o
  -3  11  16       74.42     -328.64    328.64 o
  -1  11  16     4730.98     3997.08    516.38 o
   1  11  16      104.57     -117.22    302.55 o
   3  11  16      902.54     1558.04    486.81 o
   5  11  16       75.33      253.57    403.05 o
  -4  12  16     4828.03     4136.61    463.80 o
  -2  12  16    24508.12    22801.58    769.11 o
   0  12  16    14265.98    14543.58    685.64 o
   2  12  16     4454.78     3992.40    504.51 o
  -9   1  17     6398.01     6770.07    688.98 o
  -7   1  17    66732.70    70464.38   1656.09 o
  -5   1  17    16187.72    16228.14    586.24 o
  -3   1  17      435.79     1204.95    251.75 o
  -1   1  17    59756.38    61516.19    743.85 o
   1   1  17    10908.18    11716.57    335.09 o
   3   1  17    16751.53    17103.01    390.31 o
   5   1  17    76582.20    73344.05   1743.24 o
   7   1  17     2976.26     2796.99    289.42 o
   9   1  17    11025.87    10006.32    766.01 o
 -10   2  17      547.88      118.88    366.79 o
  -8   2  17      954.64     2150.94    514.82 o
  -6   2  17      354.27      303.92    294.77 o
  -4   2  17      341.75      755.74    224.42 o
  -2   2  17     2184.57     2487.52    229.22 o
   0   2  17     5325.49     5202.94    274.94 o
   2   2  17       10.90      130.71    161.66 o
   4   2  17     2327.74     2445.87    234.90 o
   6   2  17       44.06      257.14    203.16 o
   8   2  17      453.54      793.40    312.67 o
  -9   3  17      935.64     2009.91    633.92 o
  -7   3  17    48407.41    49743.75   1246.01 o
  -5   3  17    19134.08    19422.89    776.31 o
  -3   3  17     1771.22     2225.30    252.84 o
  -1   3  17    67889.04    69912.48   1069.69 o
   1   3  17    47101.94    46967.48   1102.32 o
   3   3  17    34000.68    32234.85    718.30 o
   5   3  17    59476.30    61755.80   1118.19 o
   7   3  17     1669.68     1676.44    282.45 o
   9   3  17     5939.80     5546.99    469.88 o
 -10   4  17       32.95     -395.94    395.94 o
  -8   4  17      854.96     1688.92    660.24 o
  -6   4  17     3978.29     3338.77    318.60 o
  -4   4  17     1138.80     1981.80    318.12 o
  -2   4  17       38.64      -59.62    156.47 o
   0   4  17     2069.24     2197.41    214.15 o
   2   4  17       10.83      119.73    424.15 o
   4   4  17      810.58      921.68    318.01 o
   6   4  17        2.65       23.91    210.67 o
   8   4  17      280.56      444.22    363.74 o
  -9   5  17     4992.12     4476.87    517.15 o
  -7   5  17    55364.73    53745.77   4062.90 o
  -5   5  17    25907.39    25596.13   1009.34 o
  -3   5  17     1781.21     2021.96    237.40 o
  -1   5  17    60625.25    60559.43   1111.87 o
   1   5  17    18002.62    17442.41    580.11 o
   3   5  17    38506.27    37460.43   1008.33 o
   5   5  17    62069.23    62322.29   1413.43 o
   7   5  17     1353.01     1381.52    506.17 o
  -8   6  17      185.66      151.87    292.09 o
  -6   6  17      756.73      567.29    241.42 o
  -4   6  17       28.78      292.64    237.66 o
  -2   6  17     3700.56     3788.75    324.05 o
   0   6  17     2442.74     2435.30    325.84 o
   2   6  17      520.37      952.76    326.59 o
   4   6  17     1282.85     1226.52    377.27 o
   6   6  17       73.36     -183.51    318.17 o
   8   6  17       35.03     -111.76    307.15 o
  -7   7  17    67475.36    63899.51   2331.25 o
  -5   7  17    15490.54    16127.92    660.33 o
  -3   7  17     1003.25     1353.86    253.43 o
  -1   7  17    42860.62    42798.30    781.16 o
   1   7  17    10080.89     9920.67    500.95 o
   3   7  17    15232.76    15452.68    642.12 o
   5   7  17    53534.92    52848.47   1117.43 o
   7   7  17     2875.68     2700.67    467.94 o
  -8   8  17      397.87      139.07    433.52 o
  -6   8  17       23.31        4.70    323.03 o
  -4   8  17     1028.89     1137.58    338.84 o
  -2   8  17       15.50      170.86    235.97 o
   0   8  17      218.94      381.71    281.67 o
   2   8  17       90.85     -233.42    296.52 o
   4   8  17      327.29      119.16    304.34 o
   6   8  17      543.37     1216.39    420.02 o
  -7   9  17    25539.47    25254.01   1458.17 o
  -5   9  17    19819.43    19329.35    702.05 o
  -3   9  17      242.76      532.06    353.76 o
  -1   9  17    42926.73    42282.90   1218.59 o
   1   9  17    20367.11    19959.63    992.72 o
   3   9  17    14358.66    14540.93    699.31 o
   5   9  17    36442.30    36966.54   1335.57 o
  -6  10  17      406.05      648.21    455.59 o
  -4  10  17        4.04      410.21    360.09 o
  -2  10  17      665.61     2072.35    695.86 o
   0  10  17     1399.79     1210.94    370.96 o
   2  10  17        0.60     -326.76    326.76 o
   4  10  17     1103.26     1269.87    485.61 o
  -3  11  17     3472.69     3813.44    451.80 o
  -1  11  17    28211.94    28064.69   1460.08 o
   1  11  17    16756.72    16648.38    688.17 o
   3  11  17    14963.20    14850.41    808.77 o
  -2  12  17      202.13       54.53    352.92 o
   0  12  17      246.29     1224.63   1117.29 o
 -10   0  18    11754.16    14255.05   1090.25 o
  -8   0  18    17651.90    17129.79   1183.58 o
  -6   0  18    52204.34    55716.95   1569.85 o
  -4   0  18      422.72      454.90    237.48 o
  -2   0  18    37687.68    37918.00   1367.56 o
   0   0  18    73719.08    75197.62   1269.39 o
   2   0  18    21123.45    19829.93    603.61 o
   4   0  18    32334.99    31120.75    769.99 o
   6   0  18    25103.35    23536.19   1164.21 o
   8   0  18     1128.88      228.26    604.85 o
  -9   1  18        3.12      316.61    361.62 o
  -7   1  18     4312.29     3262.96    459.54 o
  -5   1  18      250.46      919.16    513.99 o
  -3   1  18      252.87      384.08    176.63 o
  -1   1  18      425.17      956.78    265.03 o
   1   1  18     1737.76     2104.66    244.69 o
   3   1  18      895.69     2560.94    512.51 o
   5   1  18      117.61      174.33    170.60 o
   7   1  18      125.45      198.66    205.36 o
   9   1  18        0.48       21.76    278.17 o
  -8   2  18    19276.70    19169.00    888.48 o
  -6   2  18    60778.35    64627.80   1352.30 o
  -4   2  18     8213.56     7327.43    393.76 o
  -2   2  18     6873.65     7092.68    420.37 o
   0   2  18    86817.55    87089.41   1356.01 o
   2   2  18     3235.75     3389.78    256.57 o
   4   2  18    34250.50    32921.52   1329.62 o
   6   2  18    17714.60    17139.18    669.86 o
   8   2  18      518.73      887.12    319.46 o
  -9   3  18        0.77     -249.94    375.85 o
  -7   3  18       82.35      -84.21    284.11 o
  -5   3  18      368.77      530.67    239.57 o
  -3   3  18        9.02      494.11    228.29 o
  -1   3  18       61.98      247.10    362.31 o
   1   3  18     2359.67     2548.58    361.80 o
   3   3  18        0.27     -166.02    166.02 o
   5   3  18        5.42       32.72    254.30 o
   7   3  18      123.46       48.17    257.70 o
  -8   4  18    16902.63    18051.83    731.03 o
  -6   4  18    66480.71    63060.17   2740.43 o
  -4   4  18     1478.50     1744.18    356.11 o
  -2   4  18    15939.61    14922.03    476.63 o
   0   4  18    49896.44    51836.44    824.38 o
   2   4  18     7983.55     7640.66    380.80 o
   4   4  18    13204.49    13656.54    566.65 o
   6   4  18    25298.72    25686.30   1499.61 o
   8   4  18      607.73     1207.37    374.99 o
  -9   5  18      156.85      177.76    334.52 o
  -7   5  18       98.33      -82.57    296.54 o
  -5   5  18      529.79      867.48    262.35 o
  -3   5  18     1145.14     1618.89    276.03 o
  -1   5  18      538.20      496.49    254.35 o
   1   5  18     1302.18     1617.85    284.20 o
   3   5  18       69.49     -149.74    274.05 o
   5   5  18       93.28      184.57    299.08 o
   7   5  18      482.16      962.76    465.66 o
  -8   6  18     8971.23     9378.08    607.51 o
  -6   6  18    33826.05    33001.61   1348.77 o
  -4   6  18     1448.33     1748.62    387.48 o
  -2   6  18    18606.81    18981.13    977.09 o
   0   6  18    67414.20    68670.02   1822.29 o
   2   6  18     7337.84     7559.67    503.91 o
   4   6  18    38342.86    38367.23    939.10 o
   6   6  18    10079.29    10707.68    759.87 o
  -7   7  18      144.64      846.27    419.14 o
  -5   7  18     1613.65     2162.59    394.08 o
  -3   7  18       46.08     1221.25    923.62 o
  -1   7  18      188.65      -54.37    214.44 o
   1   7  18       42.95        0.29    243.24 o
   3   7  18      351.35      622.89    330.30 o
   5   7  18     1006.97      819.67    372.34 o
   7   7  18       14.01      -18.03    315.60 o
  -6   8  18    47030.22    46909.96   1751.35 o
  -4   8  18      503.17     1707.71    687.69 o
  -2   8  18    17707.40    17139.20    594.45 o
   0   8  18    52996.94    52323.13   1915.14 o
   2   8  18     7678.59     6188.20    535.51 o
   4   8  18    24469.46    23962.46    768.64 o
   6   8  18    18042.74    18132.83    791.68 o
  -5   9  18     1696.78     2479.31    448.99 o
  -3   9  18      203.13      581.56    499.02 o
  -1   9  18      499.63      235.13    276.30 o
   1   9  18       80.04      468.17    584.35 o
   3   9  18        6.70       30.87    352.56 o
   5   9  18      618.01      743.15    412.95 o
  -4  10  18     1994.00     2097.96    525.22 o
  -2  10  18     9694.27     9470.39    481.27 o
   0  10  18    48980.23    46672.03   1581.03 o
   2  10  18     3076.26     3236.10    474.27 o
   4  10  18    18588.11    18340.86    816.62 o
  -3  11  18      140.82      416.36    445.80 o
  -1  11  18     1433.89     2200.20    436.30 o
   1  11  18      887.79     1807.80    592.20 o
  -9   1  19     5409.21     5562.02    579.16 o
  -7   1  19    18135.46    18714.03    747.66 o
  -5   1  19    30281.48    27931.83   1312.65 o
  -3   1  19     1707.70     2081.47    241.71 o
  -1   1  19    65932.58    67928.86   1481.83 o
   1   1  19    37819.06    37842.95    630.79 o
   3   1  19     1697.52     1744.19    242.13 o
   5   1  19    32866.24    31770.58    858.57 o
   7   1  19     4996.95     4830.08    580.62 o
  -8   2  19       19.33      467.80    362.34 o
  -6   2  19     1897.59     2880.52    431.39 o
  -4   2  19     2451.34     2376.81    246.51 o
  -2   2  19      488.20      425.14    246.74 o
   0   2  19      286.23      561.57    302.61 o
   2   2  19       48.79      233.75    183.54 o
   4   2  19       34.26      -59.07    137.90 o
   6   2  19       87.45       82.42    209.26 o
   8   2  19      504.74      596.79    440.66 o
  -7   3  19    10938.50    11888.41    621.80 o
  -5   3  19    21481.80    20368.47    745.32 o
  -3   3  19      591.54     1040.19    248.49 o
  -1   3  19    59342.91    60499.73   1180.98 o
   1   3  19    54704.40    52591.93   1290.64 o
   3   3  19     1751.58     2107.60    281.80 o
   5   3  19    28695.97    29328.62    935.15 o
   7   3  19     5145.40     4673.96    500.85 o
  -8   4  19      306.60      934.92    432.89 o
  -6   4  19      649.36      819.21    334.02 o
  -4   4  19      119.86      763.29    250.30 o
  -2   4  19       13.42      242.80    172.49 o
   0   4  19      552.89      979.10    315.50 o
   2   4  19        3.06     -166.64    197.43 o
   4   4  19     1252.05     1494.45    372.11 o
   6   4  19        3.94       -0.09    292.36 o
  -7   5  19    14991.53    14977.43    981.97 o
  -5   5  19    16539.42    15839.43    719.34 o
  -3   5  19     1231.89     1558.99    268.95 o
  -1   5  19    42218.16    44280.13    806.90 o
   1   5  19    27662.02    28679.62    641.13 o
   3   5  19     2128.82     2420.21    394.75 o
   5   5  19    19867.56    20481.77    984.13 o
   7   5  19     4236.41     5574.66    513.91 o
  -6   6  19      651.15     1375.40    665.21 o
  -4   6  19      731.13      385.47    383.50 o
  -2   6  19      699.54     1296.11    385.85 o
   0   6  19     3656.09     3800.18    353.11 o
   2   6  19        1.79      593.61    328.44 o
   4   6  19      299.01      309.13    292.74 o
   6   6  19      405.34      144.80    452.03 o
  -7   7  19    24703.68    24773.77   1121.94 o
  -5   7  19    13284.27    13259.55    751.35 o
  -3   7  19     2362.14     2474.28    417.82 o
  -1   7  19    41362.12    41776.09    943.20 o
   1   7  19    32276.01    31750.88    864.80 o
   3   7  19     3548.63     4367.32    533.69 o
   5   7  19    11074.06    12862.90    691.62 o
  -6   8  19       25.64      285.13    458.24 o
  -4   8  19      358.91      826.93    570.10 o
  -2   8  19      217.76      438.71    272.97 o
   0   8  19     6720.41     5967.97    546.58 o
   2   8  19     1448.86     2549.86    443.47 o
   4   8  19      158.15      125.51    317.30 o
  -5   9  19     8203.57     8396.97    568.85 o
  -3   9  19      636.41      333.36    338.45 o
  -1   9  19    47861.36    47229.49   1575.36 o
   1   9  19    37029.57    37933.79   1082.56 o
   3   9  19     5993.83     5958.58    549.41 o
  -2  10  19      119.53      835.46    442.73 o
   0  10  19     1013.47     1001.70    397.40 o
   2  10  19       13.72      869.14    560.73 o
  -8   0  20      594.71      683.20    574.65 o
  -6   0  20    10254.45    10689.53   1522.52 o
  -4   0  20    11678.72    11295.15   1084.12 o
  -2   0  20     6945.64     7525.96    507.05 o
   0   0  20    76311.73    76980.16   1633.66 o
   2   0  20     9631.67     9261.86    675.59 o
   4   0  20     8289.45     8395.72   1156.34 o
   6   0  20    17946.86    17522.71   1705.87 o
  -7   1  20       22.42     -230.17    342.10 o
  -5   1  20      722.69     1444.52    383.48 o
  -3   1  20     1405.10     1592.22    252.23 o
  -1   1  20       50.08      160.96    202.20 o
   1   1  20      105.91      188.68    192.81 o
   3   1  20        4.65      348.54    205.91 o
   5   1  20       13.34     -263.87    263.87 o
   7   1  20       18.88       93.82    477.50 o
  -8   2  20      559.23     1699.58   1061.90 o
  -6   2  20    39177.14    39506.07   1140.79 o
  -4   2  20     5239.92     4874.27    492.97 o
  -2   2  20    17217.67    16640.34    447.01 o
   0   2  20    71300.86    71649.60   1183.97 o
   2   2  20     4476.38     4532.06    349.19 o
   4   2  20     2808.12     2398.00    320.05 o
   6   2  20    22657.75    23423.00   1615.36 o
  -7   3  20      415.51      367.43    352.64 o
  -5   3  20      186.42      427.45    488.20 o
  -3   3  20     1009.29     1178.52    366.35 o
  -1   3  20      157.50      529.87    235.33 o
   1   3  20       63.16      293.48    311.99 o
   3   3  20      390.75      741.19    373.09 o
   5   3  20       94.38     1194.53    440.58 o
   7   3  20       26.35      442.37    322.60 o
  -6   4  20    35346.86    34983.38    904.37 o
  -4   4  20    12121.48    10878.83    864.92 o
  -2   4  20     5988.07     6152.96    406.74 o
   0   4  20    79576.21    80722.16   1838.40 o
   2   4  20     5554.63     5680.96    465.02 o
   4   4  20     2053.85     2219.06    398.63 o
   6   4  20    18777.80    19566.48    765.25 o
  -7   5  20       34.69       45.78    430.32 o
  -5   5  20       87.65      394.22    373.90 o
  -3   5  20     1561.77     1689.57    371.43 o
  -1   5  20      224.28      366.18    264.31 o
   1   5  20     3624.43     3099.67    369.35 o
   3   5  20     1593.11     2639.23    604.81 o
   5   5  20       21.42      863.00    616.03 o
  -6   6  20    13252.51    13695.12   1042.85 o
  -4   6  20     6726.72     6524.22    574.13 o
  -2   6  20     5539.36     5474.19    633.91 o
   0   6  20    52901.60    54992.28    954.11 o
   2   6  20    13580.01    13316.51    646.58 o
   4   6  20     4744.43     5088.53    513.79 o
  -5   7  20     1245.85     1484.34    475.65 o
  -3   7  20        1.41      215.02    317.89 o
  -1   7  20     1323.80     2189.34    354.16 o
   1   7  20      456.03      554.12    489.50 o
   3   7  20        0.04      -47.18    301.18 o
  -4   8  20     8359.92     8254.03    634.31 o
  -2   8  20     4797.92     5601.64    655.73 o
   0   8  20    44550.75    44815.64   1827.71 o
   2   8  20     6604.44     5995.32    549.39 o
  -3   9  20      327.94        4.67    269.74 o
  -1   9  20     2484.93     3124.73    465.84 o
   1   9  20     1234.52     1529.00    449.53 o
  -7   1  21     1606.13     1880.92    454.78 o
  -5   1  21    40282.34    41623.94   1056.73 o
  -3   1  21     6481.85     6053.09    337.14 o
  -1   1  21    21620.07    21806.53    561.54 o
   1   1  21    38519.79    38852.95    676.10 o
   3   1  21      573.89      160.10    193.60 o
   5   1  21    13545.42    13724.36    600.48 o
  -6   2  21      672.97      778.64    558.46 o
  -4   2  21      132.17      540.83    369.45 o
  -2   2  21      317.40     1083.71    428.07 o
   0   2  21        2.98     1242.48    328.34 o
   2   2  21     2050.37     2101.31    360.88 o
   4   2  21     1379.62     2124.21    466.71 o
   6   2  21      843.29     1888.30   1121.58 o
  -7   3  21     2055.88     2622.64    469.59 o
  -5   3  21    22001.67    23977.66    776.75 o
  -3   3  21     1903.02     2387.41    270.45 o
  -1   3  21    31893.03    32787.39    757.78 o
   1   3  21    44429.46    45463.43    987.92 o
   3   3  21     1963.81     2140.80    397.26 o
   5   3  21    25467.59    24382.88    858.22 o
  -6   4  21       44.37      -22.91    420.18 o
  -4   4  21     3674.95     2978.27    580.37 o
  -2   4  21       21.86      744.87    283.83 o
   0   4  21      205.08      450.35    285.36 o
   2   4  21      103.55      491.94    660.04 o
   4   4  21      462.31      957.22    690.24 o
  -5   5  21    29305.21    29529.22   1426.03 o
  -3   5  21     9688.21     9744.14    563.95 o
  -1   5  21    29414.17    30255.49    716.46 o
   1   5  21    38108.93    39359.37    949.69 o
   3   5  21     1000.06      982.06    543.89 o
   5   5  21    18264.34    18371.38    739.28 o
  -4   6  21       53.87      171.42    316.24 o
  -2   6  21      627.08      782.77    302.90 o
   0   6  21       16.11      280.19    460.33 o
   2   6  21      273.19      372.86    340.60 o
   4   6  21      204.22      147.54    301.27 o
  -3   7  21    10012.37     9495.78    620.20 o
  -1   7  21    18945.16    19410.57    855.02 o
   1   7  21    32886.82    32366.58   1349.66 o
   3   7  21      156.00      -28.89    294.92 o
  -2   8  21      686.33      315.84    415.97 o
   0   8  21      623.77      612.69    509.60 o
  -6   0  22    23406.52    24287.45   1392.93 o
  -4   0  22    34731.07    37119.07   2336.59 o
  -2   0  22     1155.78     2065.31    452.87 o
   0   0  22    30612.54    31640.83    929.44 o
   2   0  22    12135.96    11466.32   1034.89 o
   4   0  22     4546.09     5072.04    672.70 o
  -5   1  22     2607.80     3363.80    540.70 o
  -3   1  22        3.98        1.01    213.67 o
  -1   1  22      515.54      536.92    294.29 o
   1   1  22      164.00     1072.07    642.26 o
   3   1  22       12.02      409.73    478.02 o
   5   1  22      548.76     1540.90    711.89 o
  -6   2  22    25411.07    25378.38   1263.22 o
  -4   2  22    31385.05    30713.79   2311.02 o
  -2   2  22     9537.62     9497.73    499.60 o
   0   2  22    33553.62    34493.19   1199.05 o
   2   2  22     6898.26     6108.04    534.55 o
   4   2  22     2415.10     2294.81    382.11 o
  -5   3  22       18.18     -670.06    720.33 o
  -3   3  22      164.88      -11.83    246.18 o
  -1   3  22        0.88      130.18    263.02 o
   1   3  22      603.32     1184.44    482.63 o
   3   3  22     1915.38     1529.78    390.26 o
  -4   4  22    43929.06    42254.75   2657.36 o
  -2   4  22     8153.05     7694.95    457.91 o
   0   4  22    31455.90    32782.01    769.79 o
   2   4  22     7684.91     7426.81    786.25 o
   4   4  22     1570.92     1677.66    389.95 o
  -3   5  22      715.66     1003.26    394.76 o
  -1   5  22       37.05      -76.19    255.75 o
   1   5  22        8.23     -280.00    338.55 o
   3   5  22       91.63      229.40    441.72 o
  -2   6  22     4125.96     4835.96    573.35 o
   0   6  22    28606.62    28694.44    916.11 o
   2   6  22    10608.16     9441.27    799.68 o
  -3   1  23    24790.18    24440.48    787.27 o
  -1   1  23     9374.50     9381.33    408.85 o
   1   1  23    29556.41    30296.70   1054.98 o
   3   1  23     4048.32     4052.62   1038.41 o
  -4   2  23       20.30      502.32    480.97 o
  -2   2  23      979.29     1268.14    525.99 o
   0   2  23      664.29     1696.32    743.13 o
   2   2  23       15.55      655.26    418.39 o
  -3   3  23    12941.42    12149.94    785.16 o
  -1   3  23     5902.59     5749.72    426.27 o
   1   3  23    19437.34    19605.95    804.31 o
  -2   4  23        0.63      112.84    320.92 o
   0   4  23      724.69     1167.09    441.60 o
 
